# Supplementary material for: Using performance art to promote intergroup prosociality by cultivating the belief that empathy is unlimited
Source: Nat Commun. 2022 Dec 16;13:7786. doi: 10.1038/s41467-022-35235-z (PMC9756713; doi:10.1038/s41467-022-35235-z)
Supplement: Supplementary file 4 — Source Data [file 41467_2022_35235_MOESM4_ESM.xlsx]

## Sheet: Table1
Sample	Belief empathy unlimited	Empathy toward Seculars	Empathy toward Religious	Empathy toward ultra-Orthodox	Empathy toward Arabs	Empathy toward outgroups
Jewish Secular	6	6	1	1	2	1.33333
Jewish Secular	3	6	3	1	2	2
Jewish Secular	6	2	3	2	2	2.33333
Jewish Secular	5	2	5	2	2	3
Jewish Secular	6	6	6	6	6	6
Jewish Secular	1	6	3	1	3	2.33333
Jewish Secular	6	4	1	1	5	2.33333
Jewish Secular	4	3	2	1	3	2
Jewish Secular	4	6	1	1	2	1.33333
Jewish Secular	6	6	6	6	6	6
Jewish Secular	4	6	3	1	5	3
Jewish Secular	1	5	4	3	2	3
Jewish Secular	5	5	4	3	4	3.66667
Jewish Secular	1	6	4	2	3	3
Jewish Secular	6	6	5	1	4	3.33333
Jewish Secular	6	6	6	6	6	6
Jewish Secular	6	3	2	3	3	2.66667
Jewish Secular	5	5	5	6	5	5.33333
Jewish Secular	6	6	5	1	1	2.33333
Jewish Secular	4	3	2	1	2	1.66667
Jewish Secular	1	5	3	1	1	1.66667
Jewish Secular	3	6	4	1	1	2
Jewish Secular	3	4	2	1	3	2
Jewish Secular	2	5	3	3	6	4
Jewish Secular	5	5	5	3	4	4
Jewish Secular	3	4	4	3	2	3
Jewish Secular	4	4	4	6	4	4.66667
Jewish Secular	2	6	4	3	1	2.66667
Jewish Secular	6	6	4	2	1	2.33333
Jewish Secular	6	6	5	3	3	3.66667
Jewish Secular	6	5	5	5	5	5
Jewish Secular	3	6	3	1	2	2
Jewish Secular	3	6	4	1	1	2
Jewish Secular	2	6	4	1	2	2.33333
Jewish Secular	4	6	6	6	2	4.66667
Jewish Secular	5	6	6	6	6	6
Jewish Secular	6	6	5	2	4	3.66667
Jewish Secular	3	6	5	4	5	4.66667
Jewish Secular	1	5	1	1	3	1.66667
Jewish Secular	1	6	6	1	3	3.33333
Jewish Secular	6	3	3	3	3	3
Jewish Secular	6	3	3	1	3	2.33333
Jewish Secular	1	6	1	1	5	2.33333
Jewish Secular	6	5	5	4	3	4
Jewish Secular	1	6	1	1	3	1.66667
Jewish Secular	2	6	5	2	3	3.33333
Jewish Secular	2	5	3	1	2	2
Jewish Secular	3	4	3	2	4	3
Jewish Secular	6	6	4	1	6	3.66667
Jewish Secular	2	4	3	1	4	2.66667
Jewish Secular	6	5	5	4	4	4.33333
Jewish Secular	6	4	3	2	3	2.66667
Jewish Secular	3	6	5	4	6	5
Jewish Secular	6	5	5	5	5	5
Jewish Secular	1	6	1	1	1	1
Jewish Secular	3	4	4	4	4	4
Jewish Secular	5	6	2	1	1	1.33333
Jewish Secular	2	5	3	3	4	3.33333
Jewish Secular	3	3	1	1	4	2
Jewish Secular	3	6	6	6	6	6
Jewish Secular	2	5	2	4	1	2.33333
Jewish Secular	4	4	4	4	4	4
Jewish Secular	3	2	4	4	3	3.66667
Jewish Secular	6	3	3	3	1	2.33333
Jewish Secular	3	5	3	2	6	3.66667
Jewish Secular	4	6	5	2	5	4
Jewish Secular	6	4	4	4	4	4
Jewish Secular	3	4	4	4	4	4
Jewish Secular	4	6	3	2	1	2
Jewish Secular	3	6	3	1	3	2.33333
Jewish Secular	6	6	6	6	6	6
Jewish Secular	4	6	5	3	1	3
Jewish Secular	3	5	5	5	5	5
Jewish Secular	2	6	4	1	1	2
Jewish Secular	5	5	3	2	2	2.33333
Jewish Secular	2	4	2	2	2	2
Jewish Secular	2	5	2	4	3	3
Jewish Secular	5	5	4	3	2	3
Jewish Secular	6	3	4	3	1	2.66667
Jewish Secular	6	6	2	1	4	2.33333
Jewish Secular	6	6	4	1	3	2.66667
Jewish Secular	6	5	3	1	1	1.66667
Jewish Secular	6	6	6	6	6	6
Jewish Secular	2	6	2	1	1	1.33333
Jewish Secular	1	5	5	4	4	4.33333
Jewish Secular	6	6	4	3	5	4
Jewish Secular	3	4	4	4	4	4
Jewish Secular	4	4	2	2	1	1.66667
Jewish Secular	6	2	2	2	2	2
Jewish Secular	6	3	3	3	3	3
Jewish Secular	4	5	1	1	1	1
Jewish Secular	2	6	4	2	5	3.66667
Jewish Secular	4	5	5	3	2	3.33333
Jewish Secular	1	6	3	3	3	3
Jewish Secular	3	5	4	1	3	2.66667
Jewish Secular	5	4	3	2	2	2.33333
Jewish Secular	3	5	4	4	3	3.66667
Jewish Secular	6	6	5	1	5	3.66667
Jewish Secular	1	5	3	1	2	2
Jewish Secular	4	6	5	1	1	2.33333
Jewish Secular	4	6	4	1	1	2
Jewish Secular	5	6	5	3	3	3.66667
Jewish Secular	3	5	4	3	2	3
Jewish Secular	6	3	3	3	3	3
Jewish Secular	6	6	4	2	2	2.66667
Jewish Secular	4	5	4	1	4	3
Jewish Secular	6	6	3	2	3	2.66667
Jewish Secular	5	5	3	1	3	2.33333
Jewish Secular	6	6	1	1	1	1
Jewish Secular	5	6	3	3	3	3
Jewish Secular	3	6	1	1	4	2
Jewish Secular	4	5	4	2	3	3
Jewish Secular	4	5	5	4	4	4.33333
Jewish Secular	5	5	3	1	1	1.66667
Jewish Secular	3	6	5	1	4	3.33333
Jewish Secular	5	4	1	1	1	1
Jewish Secular	1	5	4	1	1	2
Jewish Secular	1	5	3	1	3	2.33333
Jewish Secular	6	4	4	2	4	3.33333
Jewish Secular	5	6	4	1	2	2.33333
Jewish Secular	6	4	4	3	4	3.66667
Jewish Secular	2	4	3	3	3	3
Jewish Secular	4	6	6	5	5	5.33333
Jewish Secular	4	6	5	3	4	4
Jewish Secular	4	5	5	2	2	3
Jewish Secular	4	5	3	1	2	2
Jewish Secular	4	6	4	4	1	3
Jewish Secular	2	5	5	4	4	4.33333
Jewish Secular	4	6	2	1	4	2.33333
Jewish Secular	2	4	4	4	2	3.33333
Jewish Secular	5	3	3	5	3	3.66667
Jewish Secular	4	5	3	2	3	2.66667
Jewish Secular	3	6	1	1	1	1
Jewish Secular	4	6	2	1	1	1.33333
Jewish Secular	2	4	4	3	5	4
Jewish Secular	3	5	5	4	3	4
Jewish Secular	4	4	3	2	4	3
Jewish Secular	3	5	5	5	2	4
Jewish Secular	6	6	2	1	6	3
Jewish Secular	3	3	3	2	3	2.66667
Jewish Secular	4	6	4	1	4	3
Jewish Secular	4	6	3	1	3	2.33333
Jewish Secular	3	4	4	3	3	3.33333
Jewish Secular	3	6	3	1	1	1.66667
Jewish Secular	4	6	4	4	4	4
Jewish Secular	1	6	5	2	4	3.66667
Jewish Secular	4	6	4	3	3	3.33333
Jewish Secular	6	5	3	3	4	3.33333
Jewish Secular	5	5	5	4	3	4
Jewish Secular	6	6	5	3	1	3
Jewish Secular	6	6	6	4	6	5.33333
Jewish Secular	4	5	4	3	3	3.33333
Jewish Secular	5	4	4	4	4	4
Jewish Secular	6	6	3	2	5	3.33333
Jewish Secular	6	6	5	4	3	4
Jewish Secular	1	6	5	3	1	3
Jewish Secular	3	5	4	3	4	3.66667
Jewish Secular	5	5	5	3	4	4
Jewish Secular	4	6	3	3	4	3.33333
Jewish Secular	6	2	2	3	4	3
Jewish Secular	4	5	5	1	2	2.66667
Jewish Secular	3	6	4	3	3	3.33333
Jewish Secular	1	6	3	1	3	2.33333
Jewish Secular	6	5	3	1	1	1.66667
Jewish Secular	6	6	4	3	5	4
Jewish Secular	2	5	4	2	4	3.33333
Jewish Secular	3	5	5	4	4	4.33333
Jewish Secular	1	5	3	1	1	1.66667
Jewish Secular	6	6	6	6	6	6
Jewish Secular	2	4	3	2	2	2.33333
Jewish Secular	6	4	4	5	5	4.66667
Jewish Secular	1	6	4	3	4	3.66667
Jewish Secular	1	4	4	2	5	3.66667
Jewish Secular	1	6	1	1	2	1.33333
Jewish Secular	5	5	3	2	2	2.33333
Jewish Secular	5	5	4	3	2	3
Jewish Secular	1	5	5	1	3	3
Jewish Secular	5	5	2	5	5	4
Jewish Secular	4	5	3	1	3	2.33333
Jewish Secular	3	5	4	3	3	3.33333
Jewish Secular	3	6	6	5	1	4
Jewish Secular	4	4	4	3	3	3.33333
Jewish Secular	3	4	3	2	4	3
Jewish Secular	4	3	1	1	4	2
Jewish Secular	6	6	4	1	3	2.66667
Jewish Secular	3	6	2	2	2	2
Jewish Secular	5	5	5	5	5	5
Jewish Secular	1	4	1	1	1	1
Jewish Secular	5	6	5	3	5	4.33333
Jewish Secular	4	6	6	3	4	4.33333
Jewish Secular	4	4	4	2	1	2.33333
Jewish Secular	4	1	1	1	2	1.33333
Jewish Secular	4	5	4	2	4	3.33333
Jewish Secular	6	6	6	5	1	4
Jewish Secular	4	6	5	3	6	4.66667
Jewish Secular	4	6	5	4	2	3.66667
Jewish Secular	5	6	3	1	4	2.66667
Jewish Secular	3	5	4	3	3	3.33333
Jewish Secular	4	5	5	3	5	4.33333
Jewish Secular	6	6	4	2	3	3
Jewish Secular	6	6	2	2	4	2.66667
Jewish Secular	3	4	2	1	1	1.33333
Jewish Secular	3	6	4	1	1	2
Jewish Secular	1	6	5	3	3	3.66667
Jewish Secular	2	5	5	4	5	4.66667
Jewish Secular	1	3	2	3	3	2.66667
Jewish Secular	5	5	5	5	2	4
Jewish Secular	3	2	2	2	3	2.33333
Jewish Secular	3	5	2	1	4	2.33333
Jewish Secular	6	6	3	1	2	2
Jewish Secular	2	4	4	3	2	3
Jewish Secular	6	4	3	2	4	3
Jewish Secular	6	6	3	2	6	3.66667
Jewish Secular	6	6	1	1	5	2.33333
Jewish Secular	5	6	6	6	5	5.66667
Jewish Secular	5	4	4	4	4	4
Jewish Secular	1	5	1	1	5	2.33333
Jewish Secular	5	6	5	2	2	3
Jewish Secular	4	3	4	1	3	2.66667
Jewish Secular	3	3	3	3	3	3
Jewish Secular	6	6	6	6	6	6
Jewish Secular	6	5	4	2	3	3
Jewish Secular	4	6	6	6	4	5.33333
Jewish Secular	1	6	6	5	2	4.33333
Jewish Secular	4	6	4	2	4	3.33333
Jewish Secular	1	6	6	6	3	5
Jewish Secular	5	4	3	3	3	3
Jewish Secular	4	4	4	3	2	3
Jewish Secular	6	6	3	2	4	3
Jewish Secular	6	6	5	1	3	3
Jewish Secular	2	4	4	3	3	3.33333
Jewish Secular	4	4	4	3	4	3.66667
Jewish Secular	1	1	1	1	1	1
Jewish Secular	4	6	4	5	3	4
Jewish Secular	2	5	4	2	3	3
Jewish Secular	5	6	6	4	3	4.33333
Jewish Secular	1	5	5	2	5	4
Jewish Secular	2	6	5	2	1	2.66667
Jewish Secular	3	3	6	2	3	3.66667
Jewish Secular	4	4	4	4	1	3
Jewish Secular	6	5	4	3	4	3.66667
Jewish Secular	5	5	4	1	1	2
Jewish Secular	4	6	4	2	1	2.33333
Jewish Secular	3	5	5	3	1	3
Jewish Secular	3	4	4	1	1	2
Jewish Secular	4	5	5	5	2	4
Jewish Secular	6	6	6	6	6	6
Jewish Secular	3	4	2	1	1	1.33333
Jewish Secular	3	5	5	5	2	4
Jewish Secular	2	6	6	5	6	5.66667
Jewish Secular	6	5	5	4	4	4.33333
Jewish Secular	2	5	5	2	1	2.66667
Jewish Secular	6	3	3	1	3	2.33333
Jewish Secular	3	3	4	2	2	2.66667
Jewish Secular	4	3	2	1	2	1.66667
Jewish Secular	6	6	5	1	1	2.33333
Jewish Secular	2	5	3	2	2	2.33333
Jewish Secular	3	2	5	2	5	4
Jewish Secular	5	5	5	4	4	4.33333
Jewish Secular	6	6	4	1	4	3
Jewish Secular	6	4	4	4	4	4
Jewish Secular	5	5	5	3	1	3
Jewish Secular	2	5	5	2	2	3
Jewish Secular	4	6	5	3	3	3.66667
Jewish Secular	6	5	4	2	2	2.66667
Jewish Secular	5	6	5	4	4	4.33333
Jewish Secular	5	5	4	3	3	3.33333
Jewish Secular	6	6	6	6	1	4.33333
Jewish Secular	3	6	5	2	3	3.33333
Jewish Secular	4	6	6	2	2	3.33333
Jewish Secular	1	2	2	2	2	2
Jewish Secular	6	6	6	4	2	4
Jewish Secular	1	3	3	3	3	3
Jewish Secular	4	5	5	3	3	3.66667
Jewish Secular	6	6	3	1	5	3
Jewish Secular	3	5	4	2	1	2.33333
Jewish Secular	3	4	3	2	4	3
Jewish Secular	5	5	4	2	2	2.66667
Jewish Secular	6	4	3	2	3	2.66667
Jewish Secular	4	4	2	1	2	1.66667
Jewish Secular	5	5	4	3	1	2.66667
Jewish Secular	5	6	4	3	3	3.33333
Jewish Secular	1	6	4	2	1	2.33333
Jewish Secular	4	6	4	6	4	4.66667
Jewish Secular	6	6	6	2	4	4
Jewish Secular	4	6	4	4	3	3.66667
Jewish Secular	1	4	4	3	3	3.33333
Jewish Secular	2	5	4	3	3	3.33333
Jewish Secular	5	5	2	1	4	2.33333
Jewish Secular	1	1	1	1	1	1
Jewish Secular	1	4	1	1	4	2
Jewish Secular	3	2	3	4	5	4
Jewish Secular	3	6	4	1	1	2
Jewish Secular	3	5	5	3	4	4
Jewish Secular	4	6	4	1	2	2.33333
Jewish Secular	1	3	1	1	1	1
Jewish Secular	4	4	4	4	4	4
Jewish Secular	6	6	6	6	6	6
Jewish Secular	1	5	2	1	5	2.66667
Jewish Secular	5	5	4	3	4	3.66667
Jewish Secular	6	6	6	6	6	6
Jewish Secular	6	6	5	3	4	4
Jewish Secular	2	5	5	5	4	4.66667
Jewish Secular	2	6	6	1	6	4.33333
Jewish Secular	3	5	5	1	3	3
Jewish Secular	6	6	3	1	3	2.33333
Jewish Secular	6	6	5	5	6	5.33333
Jewish Secular	4	4	5	2	6	4.33333
Jewish Secular	6	4	4	3	3	3.33333
Jewish Secular	3	4	4	3	4	3.66667
Jewish Secular	6	6	4	3	4	3.66667
Jewish Secular	4	6	3	1	2	2
Jewish Secular	5	5	3	1	5	3
Jewish Secular	5	6	4	2	3	3
Jewish Secular	2	2	1	1	4	2
Jewish Secular	5	4	1	1	2	1.33333
Jewish Secular	6	5	5	3	5	4.33333
Jewish Secular	6	5	4	1	4	3
Jewish Secular	6	6	4	3	3	3.33333
Jewish Secular	2	6	5	2	4	3.66667
Jewish Secular	3	5	3	1	2	2
Jewish Secular	2	6	6	6	6	6
Jewish Religious	1	3	3	1	3	2.33333
Jewish Religious	1	6	6	4	1	3.66667
Jewish Religious	5	4	6	3	3	3.33333
Jewish Religious	6	4	4	4	4	4
Jewish Religious	3	4	4	2	4	3.33333
Jewish Religious	6	5	5	1	6	4
Jewish Religious	3	5	5	3	2	3.33333
Jewish Religious	1	6	6	6	1	4.33333
Jewish Religious	1	3	3	3	3	3
Jewish Religious	3	6	6	3	1	3.33333
Jewish Religious	4	4	6	3	1	2.66667
Jewish Religious	4	5	5	3	2	3.33333
Jewish Religious	5	5	5	5	2	4
Jewish Religious	4	5	6	5	2	4
Jewish Religious	5	6	6	1	1	2.66667
Jewish Religious	3	5	2	2	5	4
Jewish Religious	5	2	2	2	2	2
Jewish Religious	6	4	6	1	1	2
Jewish Religious	3	3	1	4	3	3.33333
Jewish Religious	4	5	5	5	3	4.33333
Jewish Religious	5	6	6	3	1	3.33333
Jewish Religious	4	3	3	3	3	3
Jewish Religious	5	6	6	6	1	4.33333
Jewish Religious	4	3	6	3	2	2.66667
Jewish Religious	4	4	4	4	4	4
Jewish Religious	6	5	6	4	5	4.66667
Jewish Religious	1	4	3	1	1	2
Jewish Religious	4	4	5	2	1	2.33333
Jewish Religious	6	5	6	5	2	4
Jewish Religious	4	4	5	2	2	2.66667
Jewish Religious	5	5	5	5	4	4.66667
Jewish Religious	3	3	2	5	4	4
Jewish Religious	6	6	6	6	5	5.66667
Jewish Religious	3	3	2	3	3	3
Jewish Religious	6	6	6	3	1	3.33333
Jewish Religious	3	5	5	4	3	4
Jewish Religious	3	6	6	6	1	4.33333
Jewish Religious	3	2	5	4	2	2.66667
Jewish Religious	6	4	6	4	2	3.33333
Jewish Religious	3	4	2	3	1	2.66667
Jewish Religious	3	4	5	4	1	3
Jewish Religious	3	2	2	2	2	2
Jewish Religious	6	6	6	6	1	4.33333
Jewish Religious	1	4	6	4	1	3
Jewish Religious	2	2	6	5	1	2.66667
Jewish Religious	6	4	6	6	2	4
Jewish Religious	1	6	6	2	2	3.33333
Jewish Religious	6	6	6	6	1	4.33333
Jewish Religious	4	3	3	3	3	3
Jewish Religious	3	6	6	3	1	3.33333
Jewish Religious	5	5	5	5	3	4.33333
Jewish Religious	6	6	6	2	1	3
Jewish Religious	3	4	6	3	1	2.66667
Jewish Religious	3	6	6	1	1	2.66667
Jewish Religious	4	5	5	3	3	3.66667
Jewish Religious	6	6	3	1	1	2.66667
Jewish Religious	3	3	5	3	1	2.33333
Jewish Religious	6	6	6	6	1	4.33333
Jewish Religious	6	5	6	5	5	5
Jewish Religious	4	2	6	2	1	1.66667
Jewish Religious	6	3	5	1	1	1.66667
Jewish Religious	3	4	6	2	1	2.33333
Jewish Religious	2	4	3	2	2	2.66667
Jewish Religious	6	4	6	4	1	3
Jewish Religious	6	5	6	6	1	4
Jewish Religious	1	5	5	3	1	3
Jewish Religious	6	2	6	6	1	3
Jewish Religious	6	5	5	5	3	4.33333
Jewish Religious	6	4	6	1	2	2.33333
Jewish Religious	4	5	4	2	5	4
Jewish Religious	4	5	6	5	3	4.33333
Jewish Religious	5	6	6	6	2	4.66667
Jewish Religious	4	6	6	5	2	4.33333
Jewish Religious	2	1	1	1	2	1.33333
Jewish Religious	6	4	6	3	1	2.66667
Jewish Religious	2	3	6	2	2	2.33333
Jewish Religious	3	4	6	3	1	2.66667
Jewish Religious	4	4	5	3	1	2.66667
Jewish Religious	5	3	5	2	1	2
Jewish Religious	4	5	6	5	3	4.33333
Jewish Religious	6	5	6	5	1	3.66667
Jewish Religious	3	6	6	5	2	4.33333
Jewish Religious	5	5	5	4	3	4
Jewish Religious	5	4	6	3	3	3.33333
Jewish Religious	6	5	6	4	1	3.33333
Jewish Religious	3	5	5	2	1	2.66667
Jewish Religious	5	3	3	3	2	2.66667
Jewish Religious	1	4	6	3	1	2.66667
Jewish Religious	4	6	6	6	1	4.33333
Jewish Religious	5	4	5	2	2	2.66667
Jewish Religious	3	5	6	5	1	3.66667
Jewish Religious	5	1	1	1	2	1.33333
Jewish Religious	6	6	6	6	2	4.66667
Jewish Religious	2	3	6	2	1	2
Jewish Religious	6	4	5	5	1	3.33333
Jewish Religious	5	6	6	6	3	5
Jewish Religious	5	4	6	3	2	3
Jewish Religious	3	4	5	3	1	2.66667
Jewish Religious	4	5	5	4	2	3.66667
Jewish Religious	4	5	6	3	1	3
Jewish Religious	2	2	6	1	1	1.33333
Jewish Religious	6	6	6	4	4	4.66667
Jewish Religious	6	4	4	4	1	3
Jewish Religious	3	5	5	4	1	3.33333
Jewish Religious	6	3	5	4	1	2.66667
Jewish Religious	6	4	6	2	1	2.33333
Jewish Religious	4	5	5	5	4	4.66667
Jewish Religious	6	6	6	4	2	4
Jewish Religious	2	4	6	5	1	3.33333
Jewish Religious	6	4	6	5	5	4.66667
Jewish Religious	4	6	6	4	1	3.66667
Jewish Religious	6	6	6	1	1	2.66667
Jewish Religious	6	5	3	4	1	3.33333
Jewish Religious	2	4	5	4	1	3
Jewish Religious	3	5	5	5	1	3.66667
Jewish Religious	4	4	6	5	2	3.66667
Jewish Religious	4	4	4	2	1	2.33333
Jewish Religious	2	6	6	6	3	5
Jewish Religious	6	4	4	4	6	4.66667
Jewish Religious	5	3	6	3	1	2.33333
Jewish Religious	5	5	5	5	3	4.33333
Jewish Religious	6	1	5	1	1	1
Jewish Religious	2	4	4	3	3	3.33333
Jewish Religious	4	5	6	3	2	3.33333
Jewish Religious	2	3	3	2	1	2
Jewish Religious	6	6	6	5	1	4
Jewish Religious	6	6	6	5	1	4
Jewish Religious	3	1	1	1	1	1
Jewish Religious	3	6	6	6	1	4.33333
Jewish Religious	6	5	6	5	1	3.66667
Jewish Religious	6	5	6	5	1	3.66667
Jewish Religious	4	4	6	3	1	2.66667
Jewish Religious	5	6	6	3	3	4
Jewish Religious	3	4	6	1	1	2
Jewish Religious	2	6	6	3	1	3.33333
Jewish Religious	1	4	4	3	2	3
Jewish Religious	5	4	6	3	1	2.66667
Jewish Religious	2	4	6	2	1	2.33333
Jewish Religious	6	4	6	5	2	3.66667
Jewish Religious	2	4	4	3	2	3
Jewish Religious	2	3	3	2	2	2.33333
Jewish Religious	5	4	4	3	5	4
Jewish Religious	5	6	6	6	4	5.33333
Jewish Religious	3	4	6	5	2	3.66667
Jewish Religious	5	4	6	3	3	3.33333
Jewish Religious	6	4	6	4	4	4
Jewish Religious	3	4	5	1	1	2
Jewish Religious	3	5	5	3	3	3.66667
Jewish Religious	3	4	5	3	2	3
Jewish Religious	3	6	6	4	1	3.66667
Jewish Religious	5	4	6	3	1	2.66667
Jewish Religious	6	3	3	3	1	2.33333
Jewish Religious	4	6	6	4	1	3.66667
Jewish Religious	3	4	6	4	1	3
Jewish Religious	5	5	5	5	1	3.66667
Jewish Religious	3	6	6	6	1	4.33333
Jewish Religious	3	4	5	3	1	2.66667
Jewish Religious	3	4	4	3	5	4
Jewish Religious	5	4	5	5	1	3.33333
Jewish Religious	5	4	5	3	2	3
Jewish Religious	4	6	6	4	1	3.66667
Jewish Religious	6	6	6	6	1	4.33333
Jewish Religious	2	5	5	3	2	3.33333
Jewish Religious	6	5	6	5	1	3.66667
Jewish Religious	4	1	2	2	5	2.66667
Jewish Religious	6	4	6	5	1	3.33333
Jewish Religious	5	4	6	2	2	2.66667
Jewish Religious	4	5	6	3	3	3.66667
Jewish Religious	2	5	5	3	3	3.66667
Jewish Religious	6	2	6	3	1	2
Jewish Religious	2	4	5	2	2	2.66667
Jewish Religious	5	6	6	5	1	4
Jewish Religious	6	6	6	5	6	5.66667
Jewish Religious	4	3	3	3	1	2.33333
Jewish Religious	4	4	6	3	1	2.66667
Jewish Religious	2	3	6	3	3	3
Jewish Religious	5	5	6	4	1	3.33333
Jewish Religious	3	2	5	5	2	3
Jewish Religious	4	4	4	3	1	2.66667
Jewish Religious	6	6	6	5	4	5
Jewish Religious	6	4	4	4	4	4
Jewish Religious	5	4	6	4	3	3.66667
Jewish Religious	6	4	6	5	4	4.33333
Jewish Religious	6	5	6	5	3	4.33333
Jewish Religious	6	4	6	3	1	2.66667
Jewish Religious	5	5	5	5	3	4.33333
Jewish Religious	4	4	5	4	1	3
Jewish Religious	3	4	6	3	1	2.66667
Jewish Religious	6	4	6	2	1	2.33333
Jewish Religious	4	3	4	3	3	3
Jewish Religious	3	1	1	1	1	1
Jewish Religious	4	3	4	2	1	2
Jewish Religious	4	4	6	3	1	2.66667
Jewish Religious	6	5	6	5	1	3.66667
Jewish Religious	3	6	6	4	5	5
Jewish Religious	5	5	5	5	3	4.33333
Jewish Religious	6	5	5	4	3	4
Jewish Religious	2	5	5	2	2	3
Jewish Religious	5	5	6	5	4	4.66667
Jewish Religious	6	5	6	4	4	4.33333
Jewish Religious	2	3	4	3	2	2.66667
Jewish Religious	1	2	6	3	1	2
Jewish Religious	6	5	6	5	2	4
Jewish Religious	3	5	6	6	1	4
Jewish Religious	4	6	6	5	2	4.33333
Jewish Religious	2	5	6	5	1	3.66667
Jewish Religious	4	6	6	6	4	5.33333
Jewish Religious	3	4	6	3	2	3
Jewish Religious	3	4	5	4	3	3.66667
Jewish Religious	4	4	6	4	2	3.33333
Jewish Religious	4	4	5	4	2	3.33333
Jewish Religious	4	5	6	4	1	3.33333
Jewish Religious	3	4	5	3	1	2.66667
Jewish Religious	6	6	6	6	1	4.33333
Jewish Religious	5	4	6	4	1	3
Jewish Religious	6	4	4	3	2	3
Jewish Religious	4	3	3	2	3	2.66667
Jewish Religious	4	4	5	4	2	3.33333
Jewish Religious	2	3	5	4	1	2.66667
Jewish Religious	6	6	6	6	6	6
Jewish Religious	1	5	2	2	4	3.66667
Jewish Religious	3	5	5	3	2	3.33333
Jewish Religious	4	3	4	3	3	3
Jewish Religious	3	3	5	2	1	2
Jewish Religious	6	6	6	6	2	4.66667
Jewish Religious	2	4	6	4	3	3.66667
Jewish Religious	2	3	4	2	4	3
Jewish Religious	5	3	5	4	3	3.33333
Jewish Religious	5	3	3	3	3	3
Jewish Religious	5	6	6	6	4	5.33333
Jewish Religious	5	5	6	5	1	3.66667
Jewish Religious	3	3	5	2	1	2
Jewish Religious	3	5	5	3	2	3.33333
Jewish Religious	2	4	5	5	4	4.33333
Jewish Religious	3	6	6	6	2	4.66667
Jewish Religious	5	4	6	4	2	3.33333
Jewish Religious	6	3	4	4	1	2.66667
Jewish Religious	2	6	6	2	1	3
Jewish Religious	3	4	6	3	1	2.66667
Jewish Religious	6	4	5	3	2	3
Jewish Religious	3	5	6	5	3	4.33333
Jewish Religious	2	6	6	6	2	4.66667
Jewish Religious	5	6	6	4	4	4.66667
Jewish Religious	5	5	5	5	1	3.66667
Jewish Religious	6	4	4	4	3	3.66667
Jewish Religious	2	3	3	3	2	2.66667
Jewish Religious	6	6	6	6	2	4.66667
Jewish Religious	3	4	5	3	2	3
Jewish Religious	1	4	6	5	1	3.33333
Jewish Religious	6	6	6	5	1	4
Jewish Religious	6	5	6	4	1	3.33333
Jewish Religious	1	5	5	5	3	4.33333
Jewish Religious	5	6	6	4	1	3.66667
Jewish Religious	1	6	6	4	1	3.66667
Jewish Religious	6	6	6	6	6	6
Jewish Religious	1	4	6	4	1	3
Jewish Religious	2	4	5	4	3	3.66667
Jewish Religious	3	5	6	5	3	4.33333
Jewish Religious	4	5	6	3	1	3
Jewish Religious	6	4	4	4	2	3.33333
Jewish Religious	6	5	6	5	3	4.33333
Jewish Religious	4	4	4	3	1	2.66667
Jewish Religious	6	1	4	1	5	2.33333
Jewish Religious	3	5	6	3	1	3
Jewish Religious	5	4	6	4	2	3.33333
Jewish Religious	2	4	4	2	2	2.66667
Jewish Religious	3	6	6	6	6	6
Jewish Religious	3	3	6	5	1	3
Jewish Religious	6	4	6	4	4	4
Jewish Religious	5	4	5	2	2	2.66667
Jewish Religious	5	4	4	4	4	4
Jewish Religious	5	5	6	3	5	4.33333
Jewish Religious	2	6	6	5	3	4.66667
Jewish Religious	6	6	6	6	3	5
Jewish Religious	6	6	6	6	5	5.66667
Jewish Religious	5	3	6	4	1	2.66667
Jewish Religious	6	6	6	6	4	5.33333
Jewish Religious	6	6	6	6	4	5.33333
Jewish Religious	6	6	6	4	1	3.66667
Jewish Religious	4	6	6	4	4	4.66667
Jewish Religious	6	6	6	3	1	3.33333
Jewish Religious	1	5	6	5	1	3.66667
Jewish Religious	6	5	6	4	3	4
Jewish Religious	3	3	4	2	4	3
Jewish Religious	2	5	5	4	2	3.66667
Jewish Religious	5	5	5	4	4	4.33333
Jewish Religious	1	4	6	4	1	3
Jewish Religious	4	4	6	6	2	4
Jewish Religious	5	4	5	4	2	3.33333
Jewish Religious	6	5	6	3	1	3
Jewish Religious	3	5	6	2	1	2.66667
Jewish Religious	3	5	6	5	2	4
Jewish Religious	3	5	5	4	1	3.33333
Jewish Religious	6	5	6	3	1	3
Jewish Religious	6	6	6	6	1	4.33333
Jewish Religious	5	2	4	2	2	2
Jewish Religious	6	6	6	6	6	6
Jewish Religious	6	5	6	5	2	4
Jewish Religious	6	4	6	4	2	3.33333
Jewish Religious	6	5	6	5	2	4
Jewish Religious	5	4	6	4	4	4
Jewish Religious	3	6	6	6	1	4.33333
Jewish Religious	1	4	6	2	1	2.33333
Jewish Religious	3	5	6	3	2	3.33333
Jewish Religious	6	6	6	6	2	4.66667
Jewish Religious	2	4	5	2	2	2.66667
Jewish Religious	4	3	3	4	4	3.66667
Jewish Religious	2	2	5	3	3	2.66667
Jewish Religious	4	2	2	2	2	2
Jewish Religious	3	4	6	4	1	3
Jewish Religious	5	5	5	5	3	4.33333
Jewish Religious	1	4	2	2	2	2.66667
Jewish Religious	3	4	3	3	4	3.66667
Jewish Religious	3	4	1	2	3	3
Jewish Religious	6	4	6	5	3	4
Jewish Religious	2	6	6	5	1	4
Jewish Religious	3	2	4	4	2	2.66667
Jewish Religious	3	2	2	2	2	2
Jewish Religious	1	6	6	6	1	4.33333
Jewish Religious	1	1	1	1	1	1
Jewish Religious	4	3	3	3	3	3
Jewish Religious	4	5	5	4	4	4.33333
Jewish Religious	6	6	6	3	3	4
Jewish Religious	5	5	5	4	1	3.33333
Jewish Religious	4	6	6	5	1	4
Jewish Religious	1	4	3	2	1	2.33333
Jewish Religious	2	4	6	2	2	2.66667
Jewish Religious	6	3	4	2	1	2
Jewish Religious	1	5	6	5	1	3.66667
Jewish Religious	4	5	6	4	2	3.66667
Jewish Religious	4	3	4	3	2	2.66667
Jewish Religious	6	6	6	4	3	4.33333
Jewish Religious	3	5	5	4	2	3.66667
Jewish Religious	6	6	6	6	1	4.33333
Jewish Religious	6	4	6	4	3	3.66667
Jewish Religious	2	5	5	3	2	3.33333
Jewish Religious	5	5	6	4	2	3.66667
Jewish Religious	5	5	5	4	3	4
Jewish Religious	2	5	5	5	3	4.33333
Jewish Religious	6	6	6	6	1	4.33333
Jewish Religious	2	3	5	3	2	2.66667
Jewish Religious	1	6	6	6	3	5
Jewish Religious	6	6	6	6	6	6
Jewish Religious	3	1	1	1	6	2.66667
Jewish Religious	4	5	5	5	2	4
Jewish Religious	3	3	3	2	2	2.33333
Jewish Religious	3	4	4	3	1	2.66667
Jewish Religious	6	4	4	4	4	4
Jewish Religious	6	5	6	6	6	5.66667
Jewish Religious	2	3	6	5	2	3.33333
Jewish Religious	2	3	3	3	2	2.66667
Jewish Religious	6	5	6	5	3	4.33333
Jewish Religious	4	3	5	3	1	2.33333
Jewish Religious	1	6	6	6	1	4.33333
Jewish Religious	6	4	6	5	2	3.66667
Jewish Religious	5	5	6	4	3	4
Jewish Religious	1	3	3	3	1	2.33333
Jewish Religious	3	5	5	4	1	3.33333
Jewish Religious	5	4	6	3	3	3.33333
Jewish Religious	2	5	6	5	2	4
Jewish Religious	6	6	6	6	1	4.33333
Jewish Religious	3	4	5	4	2	3.33333
Jewish Religious	1	4	6	4	1	3
Jewish Religious	4	3	6	3	1	2.33333
Jewish Religious	6	4	6	3	1	2.66667
Jewish Religious	2	5	6	2	2	3
Jewish Religious	2	5	6	3	2	3.33333
Jewish Religious	4	4	5	5	3	4
Jewish Religious	6	6	6	4	1	3.66667
Jewish Religious	3	5	6	5	3	4.33333
Jewish Religious	2	6	6	6	2	4.66667
Jewish Religious	4	6	6	3	4	4.33333
Jewish Religious	3	4	6	5	1	3.33333
Jewish Religious	3	3	4	5	2	3.33333
Jewish Religious	2	3	3	3	1	2.33333
Jewish Religious	4	5	6	5	4	4.66667
Jewish Religious	5	5	5	3	2	3.33333
Jewish Religious	3	4	2	3	4	3.66667
Jewish Religious	3	3	5	2	2	2.33333
Jewish Religious	1	6	6	6	6	6
Jewish Religious	6	4	4	2	4	3.33333
Jewish Religious	6	5	6	5	4	4.66667
Jewish Religious	2	4	5	3	2	3
Jewish Religious	4	4	5	4	2	3.33333
Jewish Religious	6	5	5	4	4	4.33333
Jewish Religious	6	5	5	5	4	4.66667
Jewish Religious	6	6	6	6	2	4.66667
Jewish Religious	2	3	4	1	1	1.66667
Jewish Religious	6	6	6	3	1	3.33333
Jewish Religious	2	6	6	6	1	4.33333
Jewish Religious	6	4	6	3	3	3.33333
Jewish Religious	2	5	6	5	4	4.66667
Jewish Religious	4	5	5	4	4	4.33333
Jewish Religious	3	4	6	4	2	3.33333
Jewish Religious	6	4	6	4	2	3.33333
Jewish Religious	6	6	6	5	2	4.33333
Jewish Religious	6	5	5	5	4	4.66667
Jewish Religious	2	6	6	6	3	5
Jewish Religious	6	5	5	5	1	3.66667
Jewish Religious	4	6	6	6	1	4.33333
Jewish Religious	6	6	6	6	4	5.33333
Jewish Religious	4	5	6	5	2	4
Jewish Religious	5	6	6	6	6	6
Jewish Religious	6	6	6	1	1	2.66667
Jewish Religious	2	4	5	5	4	4.33333
Jewish Religious	4	3	5	2	1	2
Jewish Religious	3	6	6	6	6	6
Jewish Religious	4	4	4	4	4	4
Jewish Religious	4	4	6	5	1	3.33333
Jewish Religious	1	5	5	4	4	4.33333
Jewish Religious	4	2	3	4	2	2.66667
Jewish Religious	4	5	6	5	3	4.33333
Jewish Religious	4	4	5	5	2	3.66667
Jewish Religious	6	5	6	5	2	4
Jewish Religious	4	4	5	2	4	3.33333
Jewish Religious	1	6	6	3	2	3.66667
Jewish Religious	6	4	6	6	1	3.66667
Jewish Religious	6	6	6	5	5	5.33333
Jewish Religious	5	6	6	6	2	4.66667
Jewish Religious	3	6	6	4	1	3.66667
Jewish Religious	1	4	6	3	1	2.66667
Jewish Religious	6	6	6	6	2	4.66667
Jewish Religious	6	5	6	3	1	3
Jewish Religious	2	6	6	2	2	3.33333
Jewish Religious	3	4	4	4	1	3
Jewish Religious	3	4	6	5	1	3.33333
Jewish Religious	3	6	5	3	1	3.33333
Jewish Religious	4	5	5	5	4	4.66667
Jewish Religious	3	5	5	4	2	3.66667
Jewish Religious	1	4	6	4	3	3.66667
Jewish Religious	6	5	6	5	2	4
Jewish Religious	6	5	6	5	1	3.66667
Jewish Religious	3	6	6	4	2	4
Jewish Religious	1	3	4	3	1	2.33333
Jewish Religious	5	3	6	5	3	3.66667
Jewish Religious	6	3	6	6	3	4
Jewish Religious	5	5	5	4	2	3.66667
Jewish Religious	4	4	5	4	1	3
Jewish Religious	3	5	5	4	2	3.66667
Jewish Religious	2	3	4	5	2	3.33333
Jewish Religious	3	5	6	5	5	5
Jewish Religious	3	5	5	5	2	4
Jewish Religious	4	4	3	2	2	2.66667
Jewish Religious	5	6	6	5	5	5.33333
Jewish Religious	3	6	6	4	1	3.66667
Jewish Religious	4	4	6	1	1	2
Jewish Religious	5	3	5	3	1	2.33333
Jewish Religious	3	3	4	3	3	3
Jewish Religious	4	6	6	4	3	4.33333
Jewish Religious	2	4	5	6	2	4
Jewish Religious	3	3	6	4	1	2.66667
Jewish Religious	5	4	5	2	2	2.66667
Jewish Religious	2	6	6	6	4	5.33333
Jewish Religious	1	4	5	1	1	2
Jewish Religious	4	3	6	4	2	3
Jewish Religious	6	6	6	6	1	4.33333
Jewish Religious	4	5	5	4	2	3.66667
Jewish Religious	4	4	6	5	2	3.66667
Jewish Religious	1	6	6	6	4	5.33333
Jewish Religious	4	4	6	2	3	3
Jewish Religious	4	4	5	4	1	3
Jewish Religious	1	3	5	3	1	2.33333
Jewish Religious	5	6	6	6	1	4.33333
Jewish Religious	4	6	5	4	2	4
Jewish Religious	4	6	6	5	2	4.33333
Jewish Religious	2	5	5	5	5	5
Jewish Religious	2	3	6	5	2	3.33333
Jewish Religious	5	5	6	5	3	4.33333
Jewish Religious	4	2	5	3	1	2
Jewish Religious	6	3	4	2	1	2
Jewish Religious	6	6	6	6	2	4.66667
Jewish Religious	6	6	6	6	6	6
Jewish Religious	6	6	6	6	2	4.66667
Jewish Religious	5	5	5	5	3	4.33333
Jewish Religious	4	2	3	2	2	2
Jewish Religious	1	5	5	2	3	3.33333
Jewish Religious	4	4	4	4	4	4
Jewish Religious	3	6	6	6	1	4.33333
Jewish Religious	6	6	6	6	1	4.33333
Jewish Religious	6	5	5	5	1	3.66667
Jewish Religious	3	4	5	4	2	3.33333
Jewish Religious	3	5	5	5	3	4.33333
Jewish Religious	1	3	5	4	1	2.66667
Jewish Religious	6	3	6	5	1	3
Jewish Religious	6	5	6	5	1	3.66667
Jewish Religious	6	6	6	6	3	5
Jewish Religious	1	3	4	5	4	4
Jewish Religious	3	4	4	3	2	3
Jewish Religious	3	4	5	6	1	3.66667
Jewish Religious	4	2	5	5	1	2.66667
Jewish Religious	6	6	6	6	1	4.33333
Jewish Religious	6	3	6	4	1	2.66667
Jewish Religious	6	6	6	6	1	4.33333
Jewish Religious	6	4	6	3	1	2.66667
Jewish Religious	5	5	6	5	2	4
Jewish Religious	6	5	6	6	1	4
Jewish Religious	4	4	6	5	1	3.33333
Jewish Religious	4	4	6	5	1	3.33333
Jewish Religious	2	2	6	5	1	2.66667
Jewish Religious	6	4	6	5	1	3.33333
Jewish Religious	5	4	2	4	2	3.33333
Jewish Religious	5	5	5	4	1	3.33333
Jewish Religious	1	2	5	4	1	2.33333
Jewish Religious	3	5	5	3	3	3.66667
Jewish Religious	1	5	5	5	1	3.66667
Jewish Religious	6	5	6	6	1	4
Jewish Religious	4	5	4	5	4	4.66667
Jewish Religious	5	5	6	3	2	3.33333
Jewish Religious	5	6	6	6	1	4.33333
Arabs	4	3	2	2	3	2.33333
Arabs	6	3	1	1	5	1.66667
Arabs	4	3	1	2	5	2
Arabs	1	2	2	2	5	2
Arabs	1	4	1	1	5	2
Arabs	3	3	2	1	5	2
Arabs	1	3	1	1	6	1.66667
Arabs	5	4	2	2	4	2.66667
Arabs	3	4	2	2	4	2.66667
Arabs	4	4	1	2	5	2.33333
Arabs	3	4	2	1	5	2.33333
Arabs	2	4	2	1	6	2.33333
Arabs	5	3	2	3	5	2.66667
Arabs	3	4	2	2	5	2.66667
Arabs	4	4	3	1	5	2.66667
Arabs	3	4	3	1	5	2.66667
Arabs	2	3	2	3	5	2.66667
Arabs	1	2	2	4	5	2.66667
Arabs	3	6	1	1	6	2.66667
Arabs	2	4	2	3	5	3
Arabs	1	4	2	2	6	2.66667
Arabs	4	3	3	3	6	3
Arabs	1	5	4	1	5	3.33333
Arabs	4	3	5	6	2	4.66667
Arabs	1	4	3	3	6	3.33333
Arabs	1	5	4	4	4	4.33333
Arabs	6	6	3	3	6	4
Arabs	3	5	5	4	5	4.66667
Arabs	6	6	6	6	6	6
Arabs	6	6	6	6	6	6
Arabs	6	6	6	6	6	6
Arabs	6	6	6	6	6	6
Arabs	1	3	2	2	4	2.33333
Arabs	3	3	2	2	3	2.33333
Arabs	6	4	3	4	5	3.66667
Arabs	3	5	2	1	6	2.66667
Arabs	3	4	2	4	6	3.33333
Arabs	3	5	3	2	4	3.33333
Arabs	4	5	3	3	5	3.66667
Arabs	1	4	1	1	6	2
Arabs	4	4	3	3	5	3.33333
Arabs	3	5	2	2	6	3
Arabs	6	3	1	1	5	1.66667
Arabs	1	5	4	4	6	4.33333
Arabs	6	4	3	2	5	3
Arabs	6	4	2	2	6	2.66667
Arabs	3	4	2	3	5	3
Arabs	6	5	2	1	6	2.66667
Arabs	6	5	2	3	6	3.33333
Arabs	1	4	2	2	6	2.66667
Arabs	6	4	2	2	5	2.66667
Arabs	2	4	2	2	3	2.66667
Arabs	1	2	1	1	4	1.33333
Arabs	6	4	4	4	6	4
Arabs	4	4	3	2	4	3
Arabs	5	5	4	2	6	3.66667
Arabs	3	3	1	1	4	1.66667
Arabs	3	6	6	6	6	6
Arabs	3	5	3	3	4	3.66667
Arabs	4	4	3	3	4	3.33333
Arabs	2	5	5	5	5	5
Arabs	2	4	4	3	5	3.66667
Arabs	2	5	4	5	4	4.66667
Arabs	2	4	3	3	5	3.33333
Arabs	4	4	5	4	6	4.33333
Arabs	5	1	2	1	2	1.33333
Arabs	2	2	2	1	6	1.66667
Arabs	6	6	6	6	6	6
Arabs	5	2	1	1	3	1.33333
Arabs	6	1	1	1	6	1
Arabs	6	2	2	2	3	2
Arabs	4	2	1	1	6	1.33333
Arabs	3	3	2	2	3	2.33333
Arabs	4	4	1	1	4	2
Arabs	6	3	2	1	4	2
Arabs	4	3	1	1	5	1.66667
Arabs	5	3	1	1	5	1.66667
Arabs	6	2	1	2	5	1.66667
Arabs	1	3	2	2	4	2.33333
Arabs	4	4	2	1	4	2.33333
Arabs	2	3	2	1	5	2
Arabs	2	3	2	2	5	2.33333
Arabs	4	4	1	1	6	2
Arabs	6	3	3	1	5	2.33333
Arabs	3	3	2	2	5	2.33333
Arabs	3	2	2	2	6	2
Arabs	6	4	3	2	4	3
Arabs	2	4	2	3	4	3
Arabs	3	4	2	2	5	2.66667
Arabs	1	4	2	2	5	2.66667
Arabs	1	4	2	2	5	2.66667
Arabs	6	3	2	2	6	2.33333
Arabs	5	3	2	3	5	2.66667
Arabs	5	3	2	2	6	2.33333
Arabs	3	3	1	4	5	2.66667
Arabs	3	4	2	2	5	2.66667
Arabs	3	3	2	2	6	2.33333
Arabs	6	3	2	3	6	2.66667
Arabs	3	4	2	2	6	2.66667
Arabs	4	4	3	1	6	2.66667
Arabs	1	3	3	3	6	3
Arabs	2	5	3	2	5	3.33333
Arabs	5	4	2	3	6	3
Arabs	4	5	3	3	6	3.66667
Arabs	4	6	4	2	6	4
Arabs	3	5	1	1	5	2.33333
Arabs	1	4	3	3	5	3.33333
Arabs	4	3	4	3	4	3.33333
Arabs	4	3	4	4	4	3.66667
Arabs	4	3	2	2	4	2.33333
Arabs	4	4	3	2	6	3
Arabs	1	3	2	2	6	2.33333
Arabs	1	5	4	4	6	4.33333
Arabs	1	4	3	2	6	3
Arabs	3	4	3	2	6	3
Arabs	2	4	2	2	4	2.66667
Arabs	2	4	2	1	5	2.33333
Arabs	4	4	2	2	6	2.66667
Arabs	1	1	1	1	1	1
Arabs	1	6	4	2	6	4
Arabs	3	4	1	3	5	2.66667
Arabs	1	4	2	2	6	2.66667
Arabs	6	6	6	3	6	5
Arabs	4	2	1	1	5	1.33333
Arabs	6	4	3	3	5	3.33333
Arabs	3	5	4	3	5	4
Arabs	6	1	1	1	1	1
Arabs	2	1	1	1	1	1
Arabs	5	2	1	1	4	1.33333
Arabs	3	2	1	1	4	1.33333
Arabs	4	1	1	1	6	1
Arabs	5	1	1	1	6	1
Arabs	1	1	1	1	6	1
Arabs	1	1	1	1	6	1
Arabs	3	1	1	1	6	1
Arabs	4	1	1	1	6	1
Arabs	3	1	1	1	6	1
Arabs	2	2	1	1	5	1.33333
Arabs	5	1	1	1	6	1
Arabs	6	2	1	1	5	1.33333
Arabs	3	2	2	1	4	1.66667
Arabs	6	1	1	1	6	1
Arabs	1	4	1	1	4	2
Arabs	6	3	2	1	4	2
Arabs	6	2	1	1	6	1.33333
Arabs	4	2	2	2	4	2
Arabs	1	3	1	1	5	1.66667
Arabs	6	1	1	2	6	1.33333
Arabs	6	2	2	2	4	2
Arabs	6	3	1	1	5	1.66667
Arabs	4	2	1	1	6	1.33333
Arabs	5	2	2	1	5	1.66667
Arabs	1	3	2	1	4	2
Arabs	5	3	1	1	5	1.66667
Arabs	2	2	3	3	3	2.66667
Arabs	3	4	1	1	5	2
Arabs	3	3	1	3	4	2.33333
Arabs	3	3	2	1	5	2
Arabs	6	3	1	1	6	1.66667
Arabs	2	3	2	1	5	2
Arabs	3	2	2	1	6	1.66667
Arabs	5	2	3	2	4	2.33333
Arabs	6	2	2	2	5	2
Arabs	4	4	2	1	4	2.33333
Arabs	4	3	3	1	4	2.33333
Arabs	5	3	2	2	4	2.33333
Arabs	4	5	1	1	5	2.33333
Arabs	6	5	1	1	5	2.33333
Arabs	1	3	2	1	6	2
Arabs	3	4	3	2	3	3
Arabs	2	3	2	2	5	2.33333
Arabs	1	4	1	1	6	2
Arabs	6	1	1	4	6	2
Arabs	5	3	1	3	5	2.33333
Arabs	3	4	1	1	6	2
Arabs	3	3	2	3	4	2.66667
Arabs	4	3	2	1	6	2
Arabs	4	3	2	2	5	2.33333
Arabs	5	3	2	2	5	2.33333
Arabs	1	3	3	5	1	3.66667
Arabs	4	3	3	3	4	3
Arabs	2	4	3	2	4	3
Arabs	6	4	2	1	6	2.33333
Arabs	3	3	1	4	5	2.66667
Arabs	1	3	3	1	6	2.33333
Arabs	2	4	1	3	5	2.66667
Arabs	3	3	3	3	4	3
Arabs	2	3	2	3	5	2.66667
Arabs	1	5	2	1	5	2.66667
Arabs	5	4	2	2	5	2.66667
Arabs	1	4	2	2	5	2.66667
Arabs	3	4	3	2	4	3
Arabs	2	4	2	1	6	2.33333
Arabs	2	4	2	2	5	2.66667
Arabs	3	4	2	2	5	2.66667
Arabs	6	3	1	4	6	2.66667
Arabs	3	4	3	2	5	3
Arabs	4	4	2	4	4	3.33333
Arabs	3	4	3	3	4	3.33333
Arabs	5	4	4	4	2	4
Arabs	5	4	2	4	4	3.33333
Arabs	4	6	1	1	6	2.66667
Arabs	3	4	3	3	4	3.33333
Arabs	6	3	4	2	5	3
Arabs	2	5	2	1	6	2.66667
Arabs	6	4	3	2	6	3
Arabs	1	4	4	3	4	3.66667
Arabs	2	3	5	6	1	4.66667
Arabs	4	4	3	3	5	3.33333
Arabs	4	3	4	4	4	3.66667
Arabs	4	4	3	2	6	3
Arabs	2	4	3	3	5	3.33333
Arabs	3	3	3	3	6	3
Arabs	4	3	4	3	5	3.33333
Arabs	5	5	2	2	6	3
Arabs	6	4	2	4	6	3.33333
Arabs	6	5	2	3	6	3.33333
Arabs	2	5	3	3	5	3.66667
Arabs	4	4	4	4	4	4
Arabs	4	6	3	1	6	3.33333
Arabs	4	5	3	2	6	3.33333
Arabs	6	4	4	4	4	4
Arabs	2	5	4	2	6	3.66667
Arabs	3	5	4	4	5	4.33333
Arabs	1	4	5	6	3	5
Arabs	6	6	6	6	1	6
Arabs	3	5	5	5	4	5
Arabs	6	5	5	5	5	5
Arabs	3	5	5	5	5	5
Arabs	6	6	2	6	6	4.66667
Arabs	6	5	5	5	5	5
Arabs	6	6	5	5	6	5.33333
Arabs	5	6	5	6	6	5.66667
Arabs	6	6	6	6	6	6
Arabs	6	6	6	6	6	6
Arabs	6	6	6	6	6	6
Arabs	5	6	6	6	6	6
Arabs	6	6	6	6	6	6
Arabs	4	5	5	1	6	3.66667
Arabs	3	3	5	4	5	4
Arabs	1	4	4	4	5	4
Arabs	3	4	4	5	5	4.33333
Arabs	2	4	2	2	4	2.66667
Arabs	4	3	3	2	5	2.66667
Arabs	3	3	3	3	5	3
Arabs	4	3	2	2	5	2.33333
Arabs	4	3	2	2	5	2.33333
Arabs	5	5	5	5	6	5
Arabs	4	4	4	4	5	4
Arabs	2	4	1	4	5	3
Arabs	4	4	4	1	5	3
Arabs	4	2	2	1	5	1.66667
Arabs	2	3	1	1	4	1.66667
Arabs	2	3	1	1	5	1.66667
Arabs	4	3	1	1	5	1.66667
Arabs	3	5	4	4	5	4.33333
Arabs	5	3	4	3	5	3.33333
Arabs	5	4	2	2	6	2.66667
Arabs	4	5	4	2	6	3.66667
Arabs	1	4	3	3	5	3.33333
Arabs	1	4	2	2	5	2.66667
Arabs	5	4	1	1	5	2
Arabs	4	3	1	1	5	1.66667
Arabs	3	3	2	2	5	2.33333
Arabs	2	3	2	2	5	2.33333
Arabs	3	3	1	1	4	1.66667
Arabs	2	6	3	1	5	3.33333
Arabs	3	4	2	2	5	2.66667
Arabs	3	4	2	2	4	2.66667
Arabs	4	3	1	1	5	1.66667
Arabs	4	4	2	1	5	2.33333
Arabs	3	4	2	2	5	2.66667
Arabs	5	5	4	3	5	4
Arabs	4	4	3	2	4	3
Arabs	6	3	4	4	5	3.66667
Arabs	5	4	3	3	6	3.33333
Arabs	3	5	2	2	6	3
Arabs	1	5	3	2	6	3.33333
Arabs	1	4	2	2	6	2.66667
Arabs	4	5	2	2	6	3
Arabs	5	4	2	2	6	2.66667
Arabs	4	4	4	4	4	4
Arabs	5	6	5	4	6	5
Arabs	5	4	3	3	5	3.33333
Arabs	4	5	2	2	5	3
Arabs	3	4	2	1	5	2.33333
Arabs	3	2	1	1	4	1.33333
Arabs	1	2	1	1	5	1.33333
Arabs	3	5	5	4	5	4.66667
Arabs	6	6	5	5	6	5.33333
Arabs	4	3	3	3	5	3
Arabs	6	3	3	3	4	3
Arabs	5	3	1	1	6	1.66667
Arabs	3	4	4	4	5	4
Arabs	2	3	3	3	5	3
Arabs	4	5	2	1	6	2.66667
Arabs	4	1	1	4	1	2
Arabs	5	5	4	1	6	3.33333
Arabs	6	6	6	6	6	6
Arabs	5	4	4	4	6	4
Arabs	2	4	3	5	6	4
Arabs	6	3	2	1	6	2
Arabs	5	3	3	1	4	2.33333
Arabs	3	3	3	2	5	2.66667
Arabs	6	1	1	1	6	1
Arabs	6	1	1	1	6	1
Arabs	5	3	3	3	6	3
Arabs	4	2	3	2	5	2.33333
Arabs	3	3	2	1	6	2
Arabs	6	4	3	2	6	3
Arabs	5	2	1	1	6	1.33333
Arabs	4	1	1	1	6	1
Arabs	4	3	2	2	5	2.33333
Arabs	2	3	2	2	5	2.33333
Arabs	2	2	2	2	5	2
Arabs	2	3	1	1	5	1.66667
Arabs	1	5	5	5	1	5
Arabs	6	6	6	6	6	6
Arabs	4	4	3	1	6	2.66667
Arabs	6	3	1	1	6	1.66667
Arabs	4	3	2	1	6	2
Arabs	3	4	3	2	6	3
Arabs	4	3	3	2	5	2.66667
Arabs	3	1	1	1	5	1
Arabs	1	4	2	2	5	2.66667
Arabs	6	3	1	1	6	1.66667
Arabs	4	2	2	1	3	1.66667
Arabs	4	4	4	1	5	3
Arabs	2	4	3	3	3	3.33333
Arabs	2	4	2	2	5	2.66667
Arabs	6	1	1	1	3	1
Arabs	1	1	1	1	4	1
Arabs	4	2	1	1	3	1.33333
Arabs	5	2	2	2	3	2
Arabs	1	1	1	1	6	1
Arabs	1	1	1	1	6	1
Arabs	4	2	2	1	4	1.66667
Arabs	3	2	2	2	5	2
Arabs	1	3	1	1	6	1.66667
Arabs	6	3	2	1	5	2
Arabs	4	3	1	1	6	1.66667
Arabs	6	3	2	2	4	2.33333
Arabs	2	2	1	3	5	2
Arabs	5	3	2	2	4	2.33333
Arabs	3	3	2	1	5	2
Arabs	6	2	3	1	6	2
Arabs	2	3	2	2	5	2.33333
Arabs	3	3	3	3	3	3
Arabs	4	3	2	2	5	2.33333
Arabs	6	4	2	2	4	2.66667
Arabs	6	4	2	2	4	2.66667
Arabs	2	3	3	2	4	2.66667
Arabs	4	3	2	1	6	2
Arabs	2	4	2	2	4	2.66667
Arabs	1	3	2	2	5	2.33333
Arabs	5	3	3	1	6	2.33333
Arabs	4	3	2	3	5	2.66667
Arabs	3	4	2	2	5	2.66667
Arabs	2	3	1	3	6	2.33333
Arabs	2	4	3	2	4	3
Arabs	3	3	2	2	6	2.33333
Arabs	3	4	3	2	5	3
Arabs	6	4	3	2	5	3
Arabs	6	3	3	3	5	3
Arabs	6	3	3	3	5	3
Arabs	3	4	2	2	6	2.66667
Arabs	6	4	3	3	5	3.33333
Arabs	3	4	5	4	2	4.33333
Arabs	2	3	4	3	5	3.33333
Arabs	3	3	2	4	6	3
Arabs	5	4	3	3	5	3.33333
Arabs	6	6	2	6	2	4.66667
Arabs	5	4	4	3	5	3.66667
Arabs	4	4	4	4	4	4
Arabs	6	4	4	5	4	4.33333
Arabs	4	5	4	3	5	4
Arabs	4	4	6	3	6	4.33333
Arabs	1	5	5	5	5	5
Arabs	6	6	6	6	6	6
Arabs	3	6	6	6	6	6
Arabs	1	5	4	5	5	4.66667
Arabs	3	5	5	5	5	5
Arabs	1	3	2	2	4	2.33333
Arabs	4	3	2	1	6	2
Arabs	5	4	5	4	5	4.33333
Arabs	4	3	4	3	4	3.33333
Arabs	4	4	4	4	5	4
Arabs	5	3	2	2	4	2.33333
Arabs	6	1	1	1	1	1
Arabs	6	4	4	4	5	4
Arabs	3	1	1	1	6	1
Arabs	5	4	1	1	6	2
Arabs	2	3	2	1	5	2
Arabs	4	3	4	1	5	2.66667
Arabs	3	3	2	1	4	2
Arabs	3	3	2	1	2	2
Arabs	3	2	2	2	6	2
Arabs	4	3	2	1	2	2
Arabs	1	3	1	1	6	1.66667
Arabs	3	2	2	2	6	2
Arabs	1	2	2	2	4	2
Arabs	2	2	2	2	5	2
Arabs	6	3	1	1	5	1.66667
Arabs	4	3	1	1	5	1.66667
Arabs	2	2	1	1	5	1.33333
Arabs	3	1	1	1	6	1
Arabs	3	1	1	1	4	1
Arabs	3	1	1	1	4	1
Arabs	4	2	4	5	2	3.66667
Arabs	4	4	4	1	5	3
Arabs	6	4	2	1	5	2.33333
Arabs	1	2	1	1	5	1.33333
Arabs	1	1	1	1	6	1
Arabs	4	2	1	1	4	1.33333
Arabs	1	1	1	1	6	1
Arabs	6	2	2	2	5	2
Arabs	1	2	2	2	6	2
Arabs	1	3	2	2	6	2.33333
Arabs	1	4	3	3	4	3.33333
Arabs	6	6	1	6	1	4.33333
Arabs	3	4	5	5	1	4.66667
Arabs	6	6	6	6	6	6
Arabs	3	5	1	1	6	2.33333
Arabs	4	2	1	1	6	1.33333
Arabs	1	1	1	1	6	1
Arabs	1	2	2	2	6	2
Arabs	3	3	3	3	5	3
Arabs	1	6	1	1	6	2.66667
Arabs	6	4	1	1	5	2
Arabs	6	4	2	2	4	2.66667
Arabs	3	4	2	2	4	2.66667
Arabs	3	4	2	3	4	3
Arabs	2	4	2	2	5	2.66667
Arabs	3	4	3	1	6	2.66667
Arabs	2	4	3	2	5	3
Arabs	3	5	4	1	6	3.33333
Arabs	5	5	4	4	6	4.33333
Arabs	5	6	4	4	6	4.66667
Arabs	4	3	2	1	3	2
Arabs	6	3	2	2	4	2.33333
Arabs	6	2	6	6	1	4.66667
Arabs	4	5	3	2	5	3.33333
Arabs	2	5	3	3	5	3.66667
Arabs	3	4	5	3	6	4
Arabs	3	2	2	2	4	2
Arabs	4	3	2	1	5	2
Arabs	2	4	2	2	4	2.66667
Arabs	6	4	1	1	6	2
Arabs	6	4	2	1	5	2.33333
Arabs	4	3	3	1	5	2.33333
Arabs	6	4	3	2	4	3
Arabs	2	4	2	2	5	2.66667
Arabs	1	4	3	1	6	2.66667
Arabs	5	5	3	2	5	3.33333
Arabs	3	4	4	2	6	3.33333
Arabs	3	4	4	6	3	4.66667
Arabs	6	6	6	6	6	6
Arabs	3	3	6	6	3	5
Arabs	4	5	4	4	5	4.33333
Arabs	5	6	6	1	6	4.33333
Arabs	4	4	4	4	5	4
Arabs	4	5	5	1	5	3.66667
Arabs	3	5	5	2	6	4
Arabs	4	3	2	2	3	2.33333
Arabs	3	4	2	1	3	2.33333
Arabs	5	3	1	1	5	1.66667
Arabs	3	6	6	6	6	6
Arabs	3	4	3	1	5	2.66667
Arabs	4	4	3	1	6	2.66667
Arabs	5	5	4	1	5	3.33333
Arabs	4	4	3	1	5	2.66667
Arabs	3	5	2	1	4	2.66667
Arabs	1	6	1	1	6	2.66667
Arabs	4	4	2	1	2	2.33333
Arabs	2	2	3	4	1	3
Arabs	2	4	2	5	1	3.66667
Arabs	6	6	6	6	6	6

## Sheet: Fig.1
Condition	Empathic Reactions	Belief empathy unlimited
Ingroup targets	7	4.75
Ingroup targets	7	1
Ingroup targets	6.33333	5
Ingroup targets	6.33333	7
Ingroup targets	5	6
Ingroup targets	4	3.5
Ingroup targets	6	4.75
Ingroup targets	7	3.5
Ingroup targets	7	6.5
Ingroup targets	5.33333	2.5
Ingroup targets	3	5.75
Ingroup targets	2.33333	4
Ingroup targets	6.33333	2.5
Ingroup targets	6	3.75
Ingroup targets	6	3
Ingroup targets	2.66667	3.75
Ingroup targets	6	4.25
Ingroup targets	4.66667	3.25
Ingroup targets	4.66667	5.25
Ingroup targets	3	3.75
Ingroup targets	4	3
Ingroup targets	5.66667	3.25
Ingroup targets	6	2.25
Ingroup targets	4	3.25
Ingroup targets	6	5.5
Ingroup targets	4.33333	2.25
Ingroup targets	4.33333	4.5
Ingroup targets	4.66667	5.25
Ingroup targets	4	3.5
Ingroup targets	5.33333	6.5
Ingroup targets	5	3.75
Ingroup targets	5.33333	3.5
Ingroup targets	1.33333	4
Ingroup targets	5	3.75
Ingroup targets	4.66667	4
Ingroup targets	3.66667	1.25
Ingroup targets	3.33333	3.75
Ingroup targets	5	3
Ingroup targets	5	4.25
Ingroup targets	3.33333	4
Ingroup targets	4.33333	4
Ingroup targets	2	3.5
Ingroup targets	3.33333	3
Ingroup targets	7	6
Ingroup targets	6.33333	4
Ingroup targets	4	4
Ingroup targets	4.33333	3.75
Ingroup targets	7	3.5
Ingroup targets	7	7
Ingroup targets	7	4.5
Ingroup targets	7	2.5
Ingroup targets	7	1
Ingroup targets	6	4.75
Ingroup targets	7	6.75
Ingroup targets	7	4.5
Ingroup targets	7	6
Ingroup targets	6	3.75
Ingroup targets	5	5.25
Ingroup targets	5.33333	2.5
Ingroup targets	4.33333	5.5
Ingroup targets	5	3.75
Ingroup targets	6	2.25
Ingroup targets	7	4.25
Ingroup targets	5.33333	3.75
Ingroup targets	6.33333	2.5
Ingroup targets	7	3.5
Ingroup targets	5	3.75
Ingroup targets	6.33333	5
Ingroup targets	6	4.5
Ingroup targets	5.66667	1.5
Ingroup targets	4.66667	4
Ingroup targets	6.66667	3.25
Ingroup targets	5	2.25
Ingroup targets	3.33333	4.75
Ingroup targets	5.33333	4.75
Ingroup targets	5	5
Ingroup targets	2.33333	4.75
Ingroup targets	5	4.25
Ingroup targets	3	4
Ingroup targets	4.33333	2.25
Ingroup targets	4.66667	3.75
Ingroup targets	3.66667	4.75
Ingroup targets	6	4
Ingroup targets	5	4
Ingroup targets	5.33333	3
Ingroup targets	3.66667	6
Ingroup targets	3.33333	5.75
Ingroup targets	3.33333	3.75
Ingroup targets	6	2.5
Ingroup targets	4	4.5
Ingroup targets	4.66667	2.5
Ingroup targets	5.33333	5.75
Outgroup targets	6	3.5
Outgroup targets	1	2.75
Outgroup targets	6.66667	4.75
Outgroup targets	5	5.25
Outgroup targets	7	3.25
Outgroup targets	5	5.5
Outgroup targets	4.33333	5.25
Outgroup targets	3.33333	3.25
Outgroup targets	6.33333	4.25
Outgroup targets	6	3
Outgroup targets	7	3.5
Outgroup targets	6	5.75
Outgroup targets	6	3
Outgroup targets	5.33333	4.75
Outgroup targets	4.66667	4.75
Outgroup targets	4	3.75
Outgroup targets	4.66667	3.5
Outgroup targets	4	5
Outgroup targets	5.33333	3.75
Outgroup targets	4.66667	5.25
Outgroup targets	5.66667	4.75
Outgroup targets	4	3
Outgroup targets	6.66667	5.5
Outgroup targets	3	4.5
Outgroup targets	6	2.75
Outgroup targets	5.33333	3.25
Outgroup targets	5.66667	4
Outgroup targets	4	4
Outgroup targets	2	3.75
Outgroup targets	3.66667	3
Outgroup targets	3.66667	6
Outgroup targets	5.33333	2.75
Outgroup targets	5	2.25
Outgroup targets	1	1.75
Outgroup targets	1.66667	3.25
Outgroup targets	4	4.25
Outgroup targets	1	1.5
Outgroup targets	2.66667	4.5
Outgroup targets	1	1.75
Outgroup targets	1.33333	3.75
Outgroup targets	1.66667	6
Outgroup targets	4.33333	1
Outgroup targets	2	5
Outgroup targets	1	2.5
Outgroup targets	7	3.25
Outgroup targets	4	5.75
Outgroup targets	4.33333	4
Outgroup targets	2.66667	6
Outgroup targets	5.33333	5.5
Outgroup targets	5	5.5
Outgroup targets	6	3.75
Outgroup targets	7	5.5
Outgroup targets	5	7
Outgroup targets	7	5.75
Outgroup targets	5.33333	3.5
Outgroup targets	6	3.5
Outgroup targets	6.66667	6
Outgroup targets	1.33333	3.75
Outgroup targets	6.66667	4.75
Outgroup targets	6	5.75
Outgroup targets	5.66667	3.5
Outgroup targets	5	3.25
Outgroup targets	5.33333	5.5
Outgroup targets	3.66667	5.75
Outgroup targets	6	5.75
Outgroup targets	6	5.75
Outgroup targets	5	3
Outgroup targets	4.66667	2.5
Outgroup targets	5	5
Outgroup targets	5	4.75
Outgroup targets	5.66667	5.25
Outgroup targets	5	4.75
Outgroup targets	4.66667	5.5
Outgroup targets	3.66667	3.5
Outgroup targets	5	3.75
Outgroup targets	5	3
Outgroup targets	5	5.25
Outgroup targets	6	3.5
Outgroup targets	5	3.75
Outgroup targets	5.66667	4.5
Outgroup targets	4	3
Outgroup targets	5	4.25
Outgroup targets	3.33333	4.25
Outgroup targets	6	7
Outgroup targets	3.33333	4
Outgroup targets	4	4
Outgroup targets	1.33333	2
Outgroup targets	5.66667	4.5
Outgroup targets	1	3.25
Outgroup targets	6.66667	6.25

## Sheet: Fig.2
Condition	1st testimony	2nd testimony	3rd testimony	4th testimony
Limited Empathy	2	2	3	2
Limited Empathy	7	7	7	7
Unlimited Empathy	6	6	6	6
Limited Empathy	2	3	3	3
Unlimited Empathy	7	7	7	7
Limited Empathy	3	4	4	5
Unlimited Empathy	7	7	7	7
Unlimited Empathy	7	7	7	7
Limited Empathy	3	6	4	6
Limited Empathy	6	6	6	6
Unlimited Empathy	7	6	6	7
Unlimited Empathy	7	7	7	7
Limited Empathy	6	5	6	6
Limited Empathy	6	4	6	5
Unlimited Empathy	5	6	5	7
Unlimited Empathy	7	7	7	7
Limited Empathy	3	2	5	4
Limited Empathy	7	7	6	7
Unlimited Empathy	4	5	6	5
Limited Empathy	4	4	4	4
Unlimited Empathy	7	6	6	6
Limited Empathy	5	4	7	7
Unlimited Empathy	6	5	5	5
Limited Empathy	7	7	7	7
Unlimited Empathy	6	6	6	5
Limited Empathy	3	4	7	5
Unlimited Empathy	3	2	3	3
Limited Empathy	5	7	5	2
Unlimited Empathy	7	7	7	7
Limited Empathy	6	6	6	6
Unlimited Empathy	7	7	7	7
Limited Empathy	5	5	5	6
Unlimited Empathy	7	7	7	7
Unlimited Empathy	6	6	7	6
Limited Empathy	6	5	6	5
Unlimited Empathy	6	6	5	6
Limited Empathy	4	4	4	4
Unlimited Empathy	6	5	6	7
Limited Empathy	6	6	7	7
Unlimited Empathy	7	6	6	6
Limited Empathy	2	2	2	2
Unlimited Empathy	5	6	4	5
Limited Empathy	3	3	4	5
Unlimited Empathy	4	4	4	4
Unlimited Empathy	7	7	7	7
Limited Empathy	4	3	4	5
Unlimited Empathy	7	7	7	7
Limited Empathy	5	5	5	5
Limited Empathy	6	7	6	6
Unlimited Empathy	2	2	1	1
Unlimited Empathy	7	7	7	7
Limited Empathy	1	1	2	1
Limited Empathy	6	5	6	5
Unlimited Empathy	7	7	7	7
Limited Empathy	6	6	7	3
Unlimited Empathy	4	4	3	3
Limited Empathy	6	6	5	6
Unlimited Empathy	7	7	7	7
Unlimited Empathy	7	7	7	7
Limited Empathy	3	3	4	5
Limited Empathy	1	2	3	2
Limited Empathy	2	3	4	3
Unlimited Empathy	7	7	7	7
Unlimited Empathy	7	7	7	7
Unlimited Empathy	7	7	7	7
Limited Empathy	7	7	7	7
Unlimited Empathy	7	7	6	7
Limited Empathy	6	6	6	6
Limited Empathy	6	5	4	3
Unlimited Empathy	4	5	5	5
Unlimited Empathy	6	5	5	6
Unlimited Empathy	7	7	7	7
Unlimited Empathy	7	7	7	7
Limited Empathy	1	1	1	1
Limited Empathy	7	7	7	7
Limited Empathy	6	6	6	6
Unlimited Empathy	4	4	4	5
Unlimited Empathy	6	5	6	6
Limited Empathy	6	6	7	5
Unlimited Empathy	7	6	7	5
Limited Empathy	7	6	5	7
Limited Empathy	7	6	7	7
Unlimited Empathy	5	6	6	5
Unlimited Empathy	6	7	6	6
Unlimited Empathy	7	7	7	7
Limited Empathy	1	1	1	1
Unlimited Empathy	6	6	6	6
Limited Empathy	7	7	7	7
Limited Empathy	5	7	5	6
Unlimited Empathy	6	6	6	6
Limited Empathy	6	6	6	6
Unlimited Empathy	7	7	7	7
Unlimited Empathy	6	7	6	6
Unlimited Empathy	7	7	7	7
Limited Empathy	7	7	7	7
Limited Empathy	6	6	6	6
Unlimited Empathy	5	4	4	4
Unlimited Empathy	7	6	7	7
Limited Empathy	2	2	2	1
Limited Empathy	6	5	5	6
Limited Empathy	6	7	5	5
Unlimited Empathy	7	7	7	7
Unlimited Empathy	6	6	5	5
Limited Empathy	6	6	6	6
Unlimited Empathy	5	7	6	5
Limited Empathy	7	7	7	6
Limited Empathy	7	5	7	5
Limited Empathy	6	6	7	6
Unlimited Empathy	7	7	7	7
Limited Empathy	5	6	6	6
Unlimited Empathy	6	6	5	4
Unlimited Empathy	7	7	7	7
Limited Empathy	3	4	3	6
Limited Empathy	4	4	4	4
Unlimited Empathy	5	4	6	4
Limited Empathy	3	3	2	3
Unlimited Empathy	3	4	3	4
Unlimited Empathy	4	5	5	4
Limited Empathy	7	7	7	6
Unlimited Empathy	7	7	7	7
Limited Empathy	6	6	6	6
Unlimited Empathy	7	7	7	7
Limited Empathy	6	6	7	6
Unlimited Empathy	7	6	6	7
Limited Empathy	5	5	5	5
Limited Empathy	7	7	7	7
Limited Empathy	7	7	7	7
Unlimited Empathy	3	2	2	2
Unlimited Empathy	6	6	6	5
Limited Empathy	6	7	7	7
Unlimited Empathy	4	5	3	3
Limited Empathy	4	5	5	6
Unlimited Empathy	7	7	7	7
Limited Empathy	6	7	7	7
Limited Empathy	1	2	1	2
Unlimited Empathy	7	7	7	7
Limited Empathy	6	7	7	7
Unlimited Empathy	3	5	1	5
Unlimited Empathy	4	4	3	5
Limited Empathy	7	7	7	7
Unlimited Empathy	6	7	6	6
Limited Empathy	2	2	3	2
Limited Empathy	7	7	7	7
Unlimited Empathy	7	7	6	6
Unlimited Empathy	7	7	7	7
Limited Empathy	5	5	5	6
Limited Empathy	4	5	5	6
Unlimited Empathy	7	7	7	7
Unlimited Empathy	7	7	7	7
Limited Empathy	5	5	5	5
Limited Empathy	6	6	7	6
Unlimited Empathy	1	1	1	1
Limited Empathy	7	6	6	5
Unlimited Empathy	6	5	7	7
Unlimited Empathy	6	6	6	6
Limited Empathy	6	4	6	6
Limited Empathy	6	7	5	4
Limited Empathy	4	3	4	5
Unlimited Empathy	4	5	6	5
Unlimited Empathy	4	5	6	6
Unlimited Empathy	3	3	3	4
Limited Empathy	6	6	6	6
Unlimited Empathy	7	7	7	7
Limited Empathy	3	4	4	4
Unlimited Empathy	2	2	3	2
Limited Empathy	4	4	4	2
Limited Empathy	5	6	6	6
Unlimited Empathy	7	6	7	7
Unlimited Empathy	5	5	5	6
Unlimited Empathy	1	3	1	1
Limited Empathy	3	6	5	5
Limited Empathy	4	7	7	7
Unlimited Empathy	7	5	5	7
Limited Empathy	3	4	4	6
Unlimited Empathy	5	6	6	6
Unlimited Empathy	6	6	6	6
Limited Empathy	7	7	7	7
Unlimited Empathy	4	5	3	5
Limited Empathy	7	7	7	7
Unlimited Empathy	7	5	7	7
Limited Empathy	3	3	3	3
Limited Empathy	6	7	7	5
Unlimited Empathy	5	6	6	6
Unlimited Empathy	7	7	7	7
Limited Empathy	7	7	7	7
Unlimited Empathy	7	7	7	7
Limited Empathy	4	4	4	4
Limited Empathy	4	4	4	4
Unlimited Empathy	7	7	7	7
Unlimited Empathy	7	7	7	7
Limited Empathy	6	5	6	6
Unlimited Empathy	6	6	6	5
Limited Empathy	6	6	6	5
Unlimited Empathy	7	7	7	7
Unlimited Empathy	5	5	5	5
Limited Empathy	7	7	7	7
Limited Empathy	7	7	7	7
Unlimited Empathy	6	5	5	5
Limited Empathy	5	7	2	5
Unlimited Empathy	6	6	6	6

## Sheet: Fig.3a
Condition	Ingroup targets	Outgroup targets
Limited Empathy	2	3
Control	5	3.33333
Unlimited Empathy	6	6
Limited Empathy	3	1.66667
Limited Empathy	3.66667	2
Control	3	4
Limited Empathy	3.33333	3
Unlimited Empathy	4.66667	3
Control	3	5
Limited Empathy	3.33333	4
Unlimited Empathy	4.66667	4
Control	4.66667	2.66667
Unlimited Empathy	1	2
Control	2.66667	3
Limited Empathy	3.66667	3
Unlimited Empathy	3.66667	1
Limited Empathy	6	6
Control	2.33333	2.33333
Unlimited Empathy	5	5
Limited Empathy	5	5
Limited Empathy	4	4
Unlimited Empathy	5.66667	4
Limited Empathy	3	3
Unlimited Empathy	4.33333	4.66667
Control	5.66667	3.66667
Limited Empathy	5	4.66667
Unlimited Empathy	4	4.33333
Control	2.66667	3
Unlimited Empathy	2	4.66667
Control	5	5
Limited Empathy	4	4
Control	5	4
Limited Empathy	4.33333	2.33333
Control	2	4.33333
Limited Empathy	5.33333	5
Unlimited Empathy	3.66667	3
Limited Empathy	6	6
Unlimited Empathy	4	4
Control	3	3
Unlimited Empathy	1.66667	3
Limited Empathy	4	1.66667
Limited Empathy	4.33333	4
Unlimited Empathy	2.66667	3.66667
Control	5.33333	5
Limited Empathy	5.33333	5
Unlimited Empathy	5.33333	3.33333
Limited Empathy	5.33333	4.33333
Limited Empathy	5	5
Control	4.66667	4.33333
Control	5.33333	6
Unlimited Empathy	4	3.33333
Unlimited Empathy	5	5
Limited Empathy	2.33333	2.33333
Control	4.66667	3.66667
Limited Empathy	4.33333	4
Unlimited Empathy	5.66667	5.66667
Unlimited Empathy	5	5
Limited Empathy	4.66667	4
Control	3.66667	2
Control	4	1
Control	5	4.33333
Unlimited Empathy	2.66667	3.33333
Limited Empathy	3.66667	3.33333
Control	3	3
Limited Empathy	4.66667	4.66667
Unlimited Empathy	5.66667	5
Unlimited Empathy	4.66667	5
Unlimited Empathy	4.33333	5
Unlimited Empathy	4.33333	5
Control	4.33333	4
Unlimited Empathy	4.33333	3
Limited Empathy	2.33333	1.66667
Limited Empathy	6	6
Control	5	5.66667
Control	6	5
Limited Empathy	2	2
Control	4	4
Limited Empathy	4.33333	2
Control	6	2
Control	5.33333	4
Limited Empathy	4	5
Unlimited Empathy	5.33333	5.33333
Unlimited Empathy	2.66667	1.66667
Control	4	4
Limited Empathy	4	2.33333
Control	4.66667	4.33333
Limited Empathy	5	4
Control	4.66667	5
Unlimited Empathy	6	3
Control	4.66667	4.33333
Limited Empathy	6	4
Unlimited Empathy	4.33333	5
Control	3.66667	3
Limited Empathy	3.66667	2.66667
Limited Empathy	6	4.66667
Limited Empathy	4	4
Unlimited Empathy	4.33333	5
Control	4	4
Unlimited Empathy	2.33333	4.33333
Limited Empathy	3.66667	3
Control	6	6
Control	4	6
Limited Empathy	4	3.33333
Limited Empathy	3.66667	3.66667
Unlimited Empathy	5.33333	5
Control	5	1
Unlimited Empathy	2.33333	3.33333
Control	3.33333	2
Unlimited Empathy	5	4.33333
Control	4.66667	4.33333
Unlimited Empathy	4.33333	4.33333
Unlimited Empathy	5	5
Unlimited Empathy	3.66667	4
Unlimited Empathy	4.33333	2
Unlimited Empathy	4.66667	4.33333
Unlimited Empathy	3.33333	3.66667
Limited Empathy	3.33333	3.33333
Limited Empathy	3.33333	1
Control	1	1
Control	5.33333	1
Unlimited Empathy	5.33333	6
Limited Empathy	5.33333	3.66667
Unlimited Empathy	5.66667	4
Control	4	4
Limited Empathy	5.33333	4
Control	3.33333	2
Control	5.33333	5.33333
Limited Empathy	5	3.66667
Limited Empathy	3	3
Unlimited Empathy	6	6
Unlimited Empathy	2.33333	2.33333
Limited Empathy	4.33333	4
Control	4.33333	5
Unlimited Empathy	2.66667	3.33333
Control	4.66667	4.66667
Limited Empathy	6	4
Unlimited Empathy	4	4
Unlimited Empathy	3.33333	5.33333
Control	4.66667	1
Limited Empathy	2.33333	2.33333
Unlimited Empathy	3	3.66667
Unlimited Empathy	5	5.66667
Unlimited Empathy	4	4
Unlimited Empathy	4.33333	3.66667
Control	5.66667	1.33333
Control	5	1
Limited Empathy	5	3
Limited Empathy	4.33333	2.33333
Unlimited Empathy	3.66667	3
Limited Empathy	3.33333	2

## Sheet: Fig.3b
Condition	Ingroup targets	Outgroup targets
Limited Empathy	2	2.75
Control	4.75	4.75
Unlimited Empathy	6	4.75
Limited Empathy	2.75	1.25
Limited Empathy	5	4
Control	3	5.25
Limited Empathy	3.75	3.5
Unlimited Empathy	5.25	3.5
Control	4.25	5.25
Limited Empathy	3.25	4
Unlimited Empathy	4.25	4.25
Control	4.25	2.75
Unlimited Empathy	1	3.75
Control	3.25	3
Limited Empathy	5	2.25
Unlimited Empathy	3.5	2.5
Limited Empathy	6	6
Control	3.5	2.25
Unlimited Empathy	5	5
Limited Empathy	5	5
Limited Empathy	5	1.75
Unlimited Empathy	4.75	3.25
Limited Empathy	5.5	5.5
Unlimited Empathy	4	3
Control	5.25	5.25
Limited Empathy	5.25	4.5
Unlimited Empathy	4.75	4
Control	5.25	6
Unlimited Empathy	3.75	4
Control	4	4.75
Limited Empathy	3.5	2.75
Control	3.75	4
Limited Empathy	3.75	3.25
Control	2.25	3
Limited Empathy	2.75	2.25
Unlimited Empathy	4	5
Limited Empathy	6	6
Unlimited Empathy	4.5	5
Control	1.75	3
Unlimited Empathy	3	4.25
Limited Empathy	2	2
Limited Empathy	6	6
Unlimited Empathy	4	4
Control	5	4.75
Limited Empathy	6	3.5
Unlimited Empathy	6	5
Limited Empathy	4.25	4
Limited Empathy	5	5.75
Control	4.25	4.75
Control	6	4.25
Unlimited Empathy	4.25	2.5
Unlimited Empathy	5	6
Limited Empathy	1.75	1.25
Control	3	2.5
Limited Empathy	4.25	4
Unlimited Empathy	5	4.75
Unlimited Empathy	4.75	6
Limited Empathy	2.75	3.75
Control	6	2
Control	5.25	2
Control	4.5	4.5
Unlimited Empathy	4	5.5
Limited Empathy	3.5	3
Control	6	6
Limited Empathy	4.5	3.5
Unlimited Empathy	5.75	5.5
Unlimited Empathy	6	6
Unlimited Empathy	4.5	3.25
Unlimited Empathy	1.75	3.25
Control	3.75	3.75
Unlimited Empathy	4.5	3.5
Limited Empathy	1.75	1
Limited Empathy	5.75	5.75
Control	6	6
Control	6	4
Limited Empathy	2	2
Control	4.75	4
Limited Empathy	6	6
Control	6	3.25
Control	4	1.75
Limited Empathy	5.75	5.75
Unlimited Empathy	4.75	4.75
Unlimited Empathy	3	2.75
Control	3	3
Limited Empathy	4	5.25
Control	4.25	3.25
Limited Empathy	5	4
Control	5	5
Unlimited Empathy	4.5	4.5
Control	4.25	4
Limited Empathy	6	3
Unlimited Empathy	4.75	5.75
Control	6	6
Limited Empathy	2	1.75
Limited Empathy	6	5.5
Limited Empathy	6	6
Unlimited Empathy	3.5	5.25
Control	3.5	2.5
Unlimited Empathy	2.75	4
Limited Empathy	4.75	3.5
Control	5.25	6
Control	4.5	5
Limited Empathy	3.75	2
Limited Empathy	3.75	3.75
Unlimited Empathy	5.5	5
Control	3.25	2
Unlimited Empathy	2.5	3.5
Control	3	3
Unlimited Empathy	4	4
Control	4.25	4.25
Unlimited Empathy	5	3.25
Unlimited Empathy	3	3.5
Unlimited Empathy	3.75	4.5
Unlimited Empathy	4.75	1
Unlimited Empathy	5.5	5.75
Unlimited Empathy	4	6
Limited Empathy	3	3
Limited Empathy	6	1
Control	1	1
Control	3	1
Unlimited Empathy	3.75	6
Limited Empathy	5	5
Unlimited Empathy	4.25	4
Control	4	4
Limited Empathy	5	3
Control	3	2.5
Control	6	6
Limited Empathy	4.25	4
Limited Empathy	5.25	3.5
Unlimited Empathy	3	3
Unlimited Empathy	3	4.5
Limited Empathy	5.25	5.25
Control	3.75	1
Unlimited Empathy	3	3
Control	4.5	4
Limited Empathy	4.25	2
Unlimited Empathy	4.25	3
Unlimited Empathy	3.75	4.75
Control	5	3
Limited Empathy	3.25	3.25
Unlimited Empathy	3	3
Unlimited Empathy	5.5	5.75
Unlimited Empathy	4	2.25
Unlimited Empathy	4	4
Control	1.25	1.75
Control	5.5	1
Limited Empathy	4	4
Limited Empathy	4.25	4
Unlimited Empathy	3.5	4.5
Limited Empathy	4.75	4.75

## Sheet: Fig.4
Condition	Empathic reactions towards ingroup targets	Empathic reactions towards outgroup targets	Support toward ingroup targets	Support toward outgroup targets
Unlimited Empathy	6	6	6	4.75
Limited Empathy	2	3	2	2.75
Control	5	3.33333	4.75	4.75
Limited Empathy	3	1.66667	2.75	1.25
Limited Empathy	3.66667	2	5	4
Control	3	4	3	5.25
Limited Empathy	3.33333	3	3.75	3.5
Unlimited Empathy	4.66667	3	5.25	3.5
Control	3	5	4.25	5.25
Limited Empathy	3.33333	4	3.25	4
Unlimited Empathy	4.66667	4	4.25	4.25
Control	4.66667	2.66667	4.25	2.75
Unlimited Empathy	1	2	1	3.75
Control	2.66667	3	3.25	3
Limited Empathy	3.66667	3	5	2.25
Unlimited Empathy	3.66667	1	3.5	2.5
Limited Empathy	6	6	6	6
Control	2.33333	2.33333	3.5	2.25
Unlimited Empathy	5	5	5	5
Limited Empathy	5	5	5	5
Limited Empathy	4	4	5	1.75
Unlimited Empathy	5.66667	4	4.75	3.25
Limited Empathy	3	3	5.5	5.5
Unlimited Empathy	4.33333	4.66667	4	3
Control	5.66667	3.66667	5.25	5.25
Limited Empathy	5	4.66667	5.25	4.5
Unlimited Empathy	4	4.33333	4.75	4
Control	2.66667	3	5.25	6
Unlimited Empathy	2	4.66667	3.75	4
Control	5	5	4	4.75
Limited Empathy	4	4	3.5	2.75
Control	5	4	3.75	4
Limited Empathy	4.33333	2.33333	3.75	3.25
Control	2	4.33333	2.25	3
Limited Empathy	5.33333	5	2.75	2.25
Unlimited Empathy	3.66667	3	4	5
Limited Empathy	6	6	6	6
Unlimited Empathy	4	4	4.5	5
Control	3	3	1.75	3
Unlimited Empathy	1.66667	3	3	4.25
Limited Empathy	4	1.66667	2	2
Limited Empathy	4.33333	4	6	6
Unlimited Empathy	2.66667	3.66667	4	4
Control	5.33333	5	5	4.75
Limited Empathy	5.33333	5	6	3.5
Unlimited Empathy	5.33333	3.33333	6	5
Limited Empathy	5.33333	4.33333	4.25	4
Limited Empathy	5	5	5	5.75
Control	4.66667	4.33333	4.25	4.75
Control	5.33333	6	6	4.25
Unlimited Empathy	4	3.33333	4.25	2.5
Unlimited Empathy	5	5	5	6
Limited Empathy	2.33333	2.33333	1.75	1.25
Control	4.66667	3.66667	3	2.5
Limited Empathy	4.33333	4	4.25	4
Unlimited Empathy	5.66667	5.66667	5	4.75
Unlimited Empathy	5	5	4.75	6
Limited Empathy	4.66667	4	2.75	3.75
Control	3.66667	2	6	2
Control	4	1	5.25	2
Control	5	4.33333	4.5	4.5
Unlimited Empathy	2.66667	3.33333	4	5.5
Limited Empathy	3.66667	3.33333	3.5	3
Control	3	3	6	6
Limited Empathy	4.66667	4.66667	4.5	3.5
Unlimited Empathy	5.66667	5	5.75	5.5
Unlimited Empathy	4.66667	5	6	6
Unlimited Empathy	4.33333	5	4.5	3.25
Unlimited Empathy	4.33333	5	1.75	3.25
Control	4.33333	4	3.75	3.75
Unlimited Empathy	4.33333	3	4.5	3.5
Limited Empathy	2.33333	1.66667	1.75	1
Limited Empathy	6	6	5.75	5.75
Control	5	5.66667	6	6
Control	6	5	6	4
Limited Empathy	2	2	2	2
Control	4	4	4.75	4
Limited Empathy	4.33333	2	6	6
Control	6	2	6	3.25
Control	5.33333	4	4	1.75
Limited Empathy	4	5	5.75	5.75
Unlimited Empathy	5.33333	5.33333	4.75	4.75
Unlimited Empathy	2.66667	1.66667	3	2.75
Control	4	4	3	3
Limited Empathy	4	2.33333	4	5.25
Control	4.66667	4.33333	4.25	3.25
Limited Empathy	5	4	5	4
Control	4.66667	5	5	5
Unlimited Empathy	6	3	4.5	4.5
Control	4.66667	4.33333	4.25	4
Limited Empathy	6	4	6	3
Unlimited Empathy	4.33333	5	4.75	5.75
Control	3.66667	3	6	6
Limited Empathy	3.66667	2.66667	2	1.75
Limited Empathy	6	4.66667	6	5.5
Limited Empathy	4	4	6	6
Unlimited Empathy	4.33333	5	3.5	5.25
Control	4	4	3.5	2.5
Unlimited Empathy	2.33333	4.33333	2.75	4
Limited Empathy	3.66667	3	4.75	3.5
Control	6	6	5.25	6
Control	4	6	4.5	5
Limited Empathy	4	3.33333	3.75	2
Limited Empathy	3.66667	3.66667	3.75	3.75
Unlimited Empathy	5.33333	5	5.5	5
Control	5	1	3.25	2
Unlimited Empathy	2.33333	3.33333	2.5	3.5
Control	3.33333	2	3	3
Unlimited Empathy	5	4.33333	4	4
Control	4.66667	4.33333	4.25	4.25
Unlimited Empathy	4.33333	4.33333	5	3.25
Unlimited Empathy	5	5	3	3.5
Unlimited Empathy	3.66667	4	3.75	4.5
Unlimited Empathy	4.33333	2	4.75	1
Unlimited Empathy	4.66667	4.33333	5.5	5.75
Unlimited Empathy	3.33333	3.66667	4	6
Limited Empathy	3.33333	3.33333	3	3
Limited Empathy	3.33333	1	6	1
Control	1	1	1	1
Control	5.33333	1	3	1
Unlimited Empathy	5.33333	6	3.75	6
Limited Empathy	5.33333	3.66667	5	5
Unlimited Empathy	5.66667	4	4.25	4
Control	4	4	4	4
Limited Empathy	5.33333	4	5	3
Control	3.33333	2	3	2.5
Control	5.33333	5.33333	6	6
Limited Empathy	5	3.66667	4.25	4
Limited Empathy	3	3	5.25	3.5
Unlimited Empathy	6	6	3	3
Unlimited Empathy	2.33333	2.33333	3	4.5
Limited Empathy	4.33333	4	5.25	5.25
Control	4.33333	5	3.75	1
Unlimited Empathy	2.66667	3.33333	3	3
Control	4.66667	4.66667	4.5	4
Limited Empathy	6	4	4.25	2
Unlimited Empathy	4	4	4.25	3
Unlimited Empathy	3.33333	5.33333	3.75	4.75
Control	4.66667	1	5	3
Limited Empathy	2.33333	2.33333	3.25	3.25
Unlimited Empathy	3	3.66667	3	3
Unlimited Empathy	5	5.66667	5.5	5.75
Unlimited Empathy	4	4	4	2.25
Unlimited Empathy	4.33333	3.66667	4	4
Control	5.66667	1.33333	1.25	1.75
Control	5	1	5.5	1
Limited Empathy	5	3	4	4
Limited Empathy	4.33333	2.33333	4.25	4
Unlimited Empathy	3.66667	3	3.5	4.5
Limited Empathy	3.33333	2	4.75	4.75

## Sheet: Fig.6
Condition	1st testimony	2nd testimony	3rd testimony	4th testimony
Limited Empathy	5	3	4	3
Limited Empathy	3	4	4	3
Limited Empathy	4	7	6	7
Limited Empathy	7	7	5	7
Limited Empathy	2	1	1	1
Limited Empathy	4	5	7	6
Limited Empathy	6	4	5	6
Limited Empathy	3	5	5	4
Limited Empathy	7	6	7	7
Limited Empathy	4	6	5	5
Limited Empathy	5	4	6	5
Limited Empathy	4	2	6	4
Limited Empathy	4	4	4	6
Limited Empathy	6	5	6	7
Limited Empathy	6	6	6	6
Limited Empathy	7	5	7	7
Limited Empathy	5	4	4	6
Limited Empathy	4	3	4	3
Limited Empathy	4	3	5	3
Limited Empathy	4	4	5	5
Limited Empathy	4	5	6	6
Limited Empathy	4	5	6	6
Limited Empathy	6	6	6	6
Limited Empathy	3	4	4	5
Limited Empathy	6	6	5	5
Limited Empathy	5	4	5	6
Limited Empathy	7	7	6	4
Limited Empathy	5	7	6	6
Limited Empathy	3	4	4	5
Limited Empathy	6	4	3	5
Limited Empathy	5	6	7	7
Limited Empathy	7	7	7	7
Limited Empathy	7	7	7	7
Limited Empathy	5	5	6	3
Limited Empathy	5	7	7	7
Limited Empathy	7	7	7	7
Limited Empathy	5	4	4	6
Limited Empathy	7	7	7	7
Limited Empathy	5	5	4	6
Limited Empathy	6	4	6	6
Limited Empathy	6	6	6	6
Limited Empathy	7	7	7	7
Limited Empathy	4	4	4	5
Limited Empathy	5	6	5	5
Limited Empathy	6	7	7	7
Limited Empathy	7	7	7	7
Limited Empathy	7	7	7	7
Limited Empathy	7	7	7	7
Limited Empathy	6	7	5	5
Limited Empathy	7	7	7	7
Limited Empathy	7	7	7	7
Limited Empathy	7	5	7	7
Limited Empathy	7	7	6	7
Unlimited Empathy	3	3	2	3
Unlimited Empathy	6	6	7	7
Unlimited Empathy	6	7	6	6
Unlimited Empathy	2	1	1	1
Unlimited Empathy	7	7	7	6
Unlimited Empathy	5	6	4	4
Unlimited Empathy	7	7	7	7
Unlimited Empathy	4	6	6	5
Unlimited Empathy	7	6	7	7
Unlimited Empathy	5	6	6	5
Unlimited Empathy	7	7	7	7
Unlimited Empathy	5	6	6	4
Unlimited Empathy	7	7	7	7
Unlimited Empathy	5	4	4	3
Unlimited Empathy	7	7	6	7
Unlimited Empathy	6	6	6	7
Unlimited Empathy	6	6	6	6
Unlimited Empathy	7	7	7	6
Unlimited Empathy	7	7	7	7
Unlimited Empathy	5	5	6	5
Unlimited Empathy	6	6	4	6
Unlimited Empathy	7	7	7	7
Unlimited Empathy	6	6	6	6
Unlimited Empathy	7	7	5	6
Unlimited Empathy	6	7	7	6
Unlimited Empathy	7	7	7	7
Unlimited Empathy	7	7	7	7
Unlimited Empathy	7	7	7	7
Unlimited Empathy	6	7	6	4
Unlimited Empathy	7	6	7	6
Unlimited Empathy	5	5	5	5
Unlimited Empathy	6	7	4	6
Unlimited Empathy	7	7	7	7
Unlimited Empathy	7	7	7	7
Unlimited Empathy	5	6	6	6
Unlimited Empathy	7	7	7	7
Unlimited Empathy	5	6	5	5
Unlimited Empathy	7	7	7	7
Unlimited Empathy	6	7	7	7
Unlimited Empathy	6	7	6	7
Unlimited Empathy	6	6	6	7
Unlimited Empathy	6	6	6	5
Unlimited Empathy	7	6	7	6
Unlimited Empathy	5	5	5	5
Unlimited Empathy	5	6	6	7
Unlimited Empathy	6	7	7	7
Unlimited Empathy	7	7	7	7
Unlimited Empathy	7	7	7	7
Unlimited Empathy	4	5	3	5
Unlimited Empathy	6	6	5	5
Unlimited Empathy	7	7	7	7
Unlimited Empathy	7	7	7	7
Unlimited Empathy	7	7	7	7
Unlimited Empathy	6	7	5	7
Unlimited Empathy	5	5	6	7

## Sheet: Fig.8
Condition	Ingroup targets	Outgroup targets
Control	6	5.33333
Control	4	3.66667
Control	6	6
Control	4.33333	4
Control	5.66667	5.33333
Control	6	6
Control	5	3.66667
Control	5.66667	5.33333
Control	5.33333	4.66667
Control	6	5.33333
Control	6	3.66667
Control	4.66667	4
Control	5	3.66667
Control	5	5.66667
Control	4	1.66667
Control	4.33333	2.33333
Control	6	6
Control	5.66667	5.66667
Control	5.33333	6
Control	6	6
Control	6	5.33333
Control	3.66667	4.33333
Control	6	6
Control	5	4.66667
Control	4.66667	4.66667
Control	5	4.66667
Control	5	3.33333
Control	5.66667	4.66667
Control	5.66667	4.33333
Control	5	4.33333
Control	4.66667	4.66667
Control	6	3
Control	3	3
Control	4.33333	4.33333
Control	5.66667	3.66667
Control	6	3
Control	5	3.33333
Control	4.66667	4
Control	4	4.33333
Control	4.66667	4
Control
Control
Control	6	6
Control	4	4
Control	1	1
Control	6	6
Control	4.33333	4.33333
Control	4	2.33333
Control	4	6
Control	4	4
Control	5	4.66667
Control	6	5.66667
Control	3.33333	4.33333
Control	4.33333	4.33333
Control	4.33333	4.33333
Control	5	3.33333
Control	2	4
Control	3.66667	4.33333
Control	6	6
Control	5.33333	3
Control	5	6
Control	6	5.66667
Control	3.66667	4
Control	5	5
Control	5.33333	5
Control	4.66667	4
Control	5	3.66667
Control	6	6
Control	6	6
Control	5.33333	4.66667
Control	4.66667	4
Control	2.33333	3.33333
Control	4.33333	3.33333
Control	5	4
Control	4.33333	4.33333
Control	4.33333	3.66667
Control	6	6
Control	3.33333	5
Control	5.66667	5.33333
Control	5.66667	3.33333
Control	4.66667	4.66667
Control	5.66667	6
Control	5.66667	5.66667
Control
Control	4.66667	5.33333
Control
Control	4.33333	3
Control	4	3.33333
Unlimited Empathy	3.66667	5.66667
Unlimited Empathy	1.66667	3.33333
Unlimited Empathy	4	3.66667
Unlimited Empathy	4.33333	4.66667
Unlimited Empathy	6	6
Unlimited Empathy	3.66667	3.33333
Unlimited Empathy	5.66667	5
Unlimited Empathy	3.33333	2.66667
Unlimited Empathy	2.66667	3
Unlimited Empathy	5.33333	5.66667
Unlimited Empathy	5.66667	5.33333
Unlimited Empathy	4.66667	4.33333
Unlimited Empathy	3.33333	3.33333
Unlimited Empathy	6	6
Unlimited Empathy	5.66667	6
Unlimited Empathy	5	6
Unlimited Empathy	5	5.33333
Unlimited Empathy	6	6
Unlimited Empathy	5.33333	6
Unlimited Empathy	6	5.66667
Unlimited Empathy	4.66667	4.66667
Unlimited Empathy	4	4
Unlimited Empathy	5	4
Unlimited Empathy	6	5
Unlimited Empathy	6	3
Unlimited Empathy	5	4.66667
Unlimited Empathy	4.33333	4.33333
Unlimited Empathy	6	4.66667
Unlimited Empathy	3.33333	4
Unlimited Empathy	5	5.66667
Unlimited Empathy	5.66667	5.33333
Unlimited Empathy	4.33333	4.33333
Unlimited Empathy	6	6
Unlimited Empathy	4.33333	5.33333
Unlimited Empathy	5.66667	6
Unlimited Empathy	5	3.66667
Unlimited Empathy	3.66667	4.33333
Unlimited Empathy	5	5.33333
Unlimited Empathy	6	5.33333
Unlimited Empathy	5.33333	5.66667
Unlimited Empathy	2.66667	3
Unlimited Empathy	5.33333	5.33333
Unlimited Empathy	6	6
Unlimited Empathy	5	4.66667
Unlimited Empathy	5	4.33333
Unlimited Empathy	5.33333	3.66667
Unlimited Empathy	6	5
Unlimited Empathy	5	4
Unlimited Empathy	5	5
Unlimited Empathy	3.33333	4
Unlimited Empathy	1	3.66667
Unlimited Empathy	2	3
Unlimited Empathy	4.66667	2.66667
Unlimited Empathy	5	5.33333
Unlimited Empathy	4.33333	4
Unlimited Empathy	5.33333	4
Unlimited Empathy	5	5.33333
Unlimited Empathy	4.66667	4.33333
Unlimited Empathy	5	3.33333
Unlimited Empathy	6	6
Unlimited Empathy	3.66667	6
Unlimited Empathy	6	6
Unlimited Empathy	5.33333	4.66667
Unlimited Empathy	5.33333	4.66667
Unlimited Empathy	4.66667	5.66667
Unlimited Empathy	5	5
Unlimited Empathy	4.33333	6
Unlimited Empathy	5.66667	5.33333
Unlimited Empathy	5	4.66667
Unlimited Empathy	4.33333	3.66667
Unlimited Empathy	3	2.33333
Unlimited Empathy	5.66667	5
Unlimited Empathy	3.33333	3
Unlimited Empathy	5	4.66667
Unlimited Empathy	3	2.66667
Unlimited Empathy	5.33333	5
Unlimited Empathy	4	4.66667
Unlimited Empathy	6	6
Unlimited Empathy	4.66667	4.66667
Unlimited Empathy	4	3.33333
Unlimited Empathy	5.66667	5.66667
Unlimited Empathy	5	4.66667
Unlimited Empathy	6	4.66667
Unlimited Empathy	4.66667	5.66667
Unlimited Empathy	3.66667	4
Unlimited Empathy	4.66667	4.33333
Unlimited Empathy	2.66667	1
Unlimited Empathy	4.33333	4.66667

## Sheet: Fig.9
Condition	Ingroup targets	Outgroup targets
Control	3	3
Control	3	3
Control	3	3
Control	3	3
Control	3	3
Control	2	2
Control	3	3
Control	3	3
Control	3	3
Control	3	3
Control	3	2
Control	3	3
Control	3	2
Control	3	3
Control	3	2
Control	3	2
Control	3	3
Control	3	3
Control	3	3
Control	3	3
Control	3	2
Control	3	3
Control	3	3
Control	3	3
Control	3	3
Control	3	3
Control	3	3
Control	3	2
Control	3	2
Control	3	3
Control	3	2
Control	3	3
Control	3	3
Control	3	2
Control	2	2
Control	3	3
Control	2	2
Control	1	3
Control	3	3
Control	3	3
Control
Control
Control	3	3
Control	3	3
Control	3	2
Control	3	3
Control	3	3
Control	1	1
Control	2	2
Control	3	3
Control	3	3
Control	3	3
Control	3	3
Control	3	3
Control	2	2
Control	3	3
Control	3	3
Control	3	3
Control	3	3
Control	3	3
Control	3	3
Control	3	3
Control	2	2
Control	3	3
Control	2	2
Control	2	2
Control	3	3
Control	3	3
Control	3	3
Control	3	3
Control	2	2
Control	3	2
Control	2	2
Control	3	3
Control	3	3
Control	3	2
Control	3	3
Control	3	3
Control	3	3
Control	2	2
Control	3	3
Control	3	3
Control	3	3
Control	3	3
Control	3	3
Control	2	1
Control	3	3
Control	3	2
Unlimited Empathy	3	3
Unlimited Empathy	3	3
Unlimited Empathy	3	2
Unlimited Empathy	3	3
Unlimited Empathy	3	3
Unlimited Empathy	3	3
Unlimited Empathy	2	2
Unlimited Empathy	3	2
Unlimited Empathy	2	2
Unlimited Empathy	3	3
Unlimited Empathy	3	3
Unlimited Empathy	3	3
Unlimited Empathy	3	3
Unlimited Empathy	3	3
Unlimited Empathy	3	3
Unlimited Empathy	3	3
Unlimited Empathy	3	3
Unlimited Empathy	3	3
Unlimited Empathy	3	3
Unlimited Empathy	3	3
Unlimited Empathy	3	3
Unlimited Empathy	3	3
Unlimited Empathy	3	3
Unlimited Empathy	3	3
Unlimited Empathy	3	3
Unlimited Empathy	3	3
Unlimited Empathy	2	2
Unlimited Empathy	3	3
Unlimited Empathy	2	3
Unlimited Empathy	3	3
Unlimited Empathy	3	3
Unlimited Empathy	3	3
Unlimited Empathy	3	3
Unlimited Empathy	3	3
Unlimited Empathy	3	3
Unlimited Empathy	3	3
Unlimited Empathy	3	3
Unlimited Empathy	2	3
Unlimited Empathy	3	2
Unlimited Empathy	3	3
Unlimited Empathy	3	3
Unlimited Empathy	3	3
Unlimited Empathy	3	3
Unlimited Empathy	3	3
Unlimited Empathy	3	3
Unlimited Empathy	3	3
Unlimited Empathy	3	3
Unlimited Empathy	3	3
Unlimited Empathy	3	3
Unlimited Empathy	3	3
Unlimited Empathy	3	3
Unlimited Empathy	3	3
Unlimited Empathy	3	3
Unlimited Empathy	3	3
Unlimited Empathy	3	3
Unlimited Empathy	1	3
Unlimited Empathy	3	3
Unlimited Empathy	3	3
Unlimited Empathy	3	3
Unlimited Empathy	3	3
Unlimited Empathy	2	3
Unlimited Empathy	3	3
Unlimited Empathy	3	2
Unlimited Empathy	3	2
Unlimited Empathy	3	3
Unlimited Empathy	3	3
Unlimited Empathy	3	3
Unlimited Empathy	3	3
Unlimited Empathy	2	3
Unlimited Empathy	3	3
Unlimited Empathy	2	2
Unlimited Empathy	3	3
Unlimited Empathy	3	3
Unlimited Empathy	3	3
Unlimited Empathy	2	2
Unlimited Empathy	3	3
Unlimited Empathy	3	3
Unlimited Empathy	3	3
Unlimited Empathy	3	3
Unlimited Empathy	3	3
Unlimited Empathy	3	3
Unlimited Empathy	3	3
Unlimited Empathy	3	3
Unlimited Empathy	2	2
Unlimited Empathy	3	3
Unlimited Empathy	3	3
Unlimited Empathy	2	2
Unlimited Empathy	3	3
